# Supplementary material for: Artificial stem cells mediated inflammation-tropic delivery of antiviral drugs for pneumonia treatment
Source: J Nanobiotechnology. 2022 Jul 16;20:335. doi: 10.1186/s12951-022-01547-x (PMC9287715; doi:10.1186/s12951-022-01547-x)
Supplement: Supplementary file 2 — Additional file 2. Proteomic analysis of the differential expression membrane proteins with or without inflammatory factor. [file 12951_2022_1547_MOESM2_ESM.xlsx]

## Sheet: MLE1 VS MLE2有无差异分析
Protein IDs	Gene Name	Fasta headers	Number of proteins	Peptides	Razor + unique peptides	Unique peptides	Sequence coverage [%]	Mol. weight [kDa]	Intensity MLE1	Intensity MLE2	MLE1/MLE2	P value
sp|E9PZJ8|ASCC3_MOUSE	Ascc3	sp|E9PZJ8|ASCC3_MOUSE Activating signal cointegrator 1 complex subunit 3 OS=Mus musculus OX=10090 GN=Ascc3 PE=1 SV=1	1	2	2	2	0.8	250.55	ND1	242990000	NA2	NA
sp|O08539|BIN1_MOUSE	Bin1	sp|O08539|BIN1_MOUSE Myc box-dependent-interacting protein 1 OS=Mus musculus OX=10090 GN=Bin1 PE=1 SV=1	1	1	1	1	1.2	64.469	ND	61897000	NA	NA
sp|O35382|EXOC4_MOUSE	Exoc4	sp|O35382|EXOC4_MOUSE Exocyst complex component 4 OS=Mus musculus OX=10090 GN=Exoc4 PE=1 SV=2	1	2	2	2	2.6	110.54	ND	103210000	NA	NA
sp|O35654|DPOD2_MOUSE	Pold2	sp|O35654|DPOD2_MOUSE DNA polymerase delta subunit 2 OS=Mus musculus OX=10090 GN=Pold2 PE=1 SV=2	1	2	2	2	5.3	51.354	ND	43129000	NA	NA
sp|O54950|AAKG1_MOUSE;sp|Q91WG5|AAKG2_MOUSE	Prkag1	sp|O54950|AAKG1_MOUSE 5-AMP-activated protein kinase subunit gamma-1 OS=Mus musculus OX=10090 GN=Prkag1 PE=1 SV=2;sp|Q91WG5|AAKG2_MOUSE 5-AMP-activated protein kinase subunit gamma-2 OS=Mus musculus OX=10090 GN=Prkag2 PE=1 SV=2	2	1	1	1	3	37.52	ND	44409000	NA	NA
sp|O54965|RNF13_MOUSE	Rnf13	sp|O54965|RNF13_MOUSE E3 ubiquitin-protein ligase RNF13 OS=Mus musculus OX=10090 GN=Rnf13 PE=1 SV=2	1	1	1	1	2.9	42.732	ND	36867000	NA	NA
sp|O70311|NMT2_MOUSE	Nmt2	sp|O70311|NMT2_MOUSE Glycylpeptide N-tetradecanoyltransferase 2 OS=Mus musculus OX=10090 GN=Nmt2 PE=1 SV=1	1	8	4	4	15.7	60.484	ND	132660000	NA	NA
sp|O70494|SP3_MOUSE	Sp3	sp|O70494|SP3_MOUSE Transcription factor Sp3 OS=Mus musculus OX=10090 GN=Sp3 PE=1 SV=2	1	1	1	1	3.6	82.361	ND	108610000	NA	NA
sp|O88545|CSN6_MOUSE	Cops6	sp|O88545|CSN6_MOUSE COP9 signalosome complex subunit 6 OS=Mus musculus OX=10090 GN=Cops6 PE=1 SV=1	1	3	3	3	13.6	35.88	ND	87358000	NA	NA
sp|O88811|STAM2_MOUSE;sp|P70297|STAM1_MOUSE	Stam2	sp|O88811|STAM2_MOUSE Signal transducing adapter molecule 2 OS=Mus musculus OX=10090 GN=Stam2 PE=1 SV=1;sp|P70297|STAM1_MOUSE Signal transducing adapter molecule 1 OS=Mus musculus OX=10090 GN=Stam PE=1 SV=3	2	1	1	1	1.7	57.454	ND	46869000	NA	NA
sp|O88939|ZBT7A_MOUSE	Zbtb7a	sp|O88939|ZBT7A_MOUSE Zinc finger and BTB domain-containing protein 7A OS=Mus musculus OX=10090 GN=Zbtb7a PE=1 SV=2	1	1	1	1	3.7	60.28	ND	47397000	NA	NA
sp|O88974|SETB1_MOUSE	Setdb1	sp|O88974|SETB1_MOUSE Histone-lysine N-methyltransferase SETDB1 OS=Mus musculus OX=10090 GN=Setdb1 PE=1 SV=1	1	1	1	1	0.9	144.55	ND	70315000	NA	NA
sp|P04184|KITH_MOUSE	Tk1	sp|P04184|KITH_MOUSE Thymidine kinase, cytosolic OS=Mus musculus OX=10090 GN=Tk1 PE=1 SV=3	1	2	2	2	9.4	25.776	ND	76668000	NA	NA
sp|P11531|DMD_MOUSE	Dmd	sp|P11531|DMD_MOUSE Dystrophin OS=Mus musculus OX=10090 GN=Dmd PE=1 SV=3	1	1	1	1	0.5	425.83	ND	41063000	NA	NA
sp|P13808|B3A2_MOUSE	Slc4a2	sp|P13808|B3A2_MOUSE Anion exchange protein 2 OS=Mus musculus OX=10090 GN=Slc4a2 PE=1 SV=1	1	1	1	1	1.5	136.81	ND	113750000	NA	NA
sp|P18828|SDC1_MOUSE	Sdc1	sp|P18828|SDC1_MOUSE Syndecan-1 OS=Mus musculus OX=10090 GN=Sdc1 PE=1 SV=1	1	1	1	1	5.8	32.904	ND	30006000	NA	NA
sp|P24788|CD11B_MOUSE	Cdk11b	sp|P24788|CD11B_MOUSE Cyclin-dependent kinase 11B OS=Mus musculus OX=10090 GN=Cdk11b PE=1 SV=2	1	1	1	1	1.3	91.512	ND	29072000	NA	NA
sp|P24860|CCNB1_MOUSE	Ccnb1	sp|P24860|CCNB1_MOUSE G2/mitotic-specific cyclin-B1 OS=Mus musculus OX=10090 GN=Ccnb1 PE=1 SV=3	1	3	3	3	10.7	48.051	ND	51365000	NA	NA
sp|P27090|TGFB2_MOUSE	Tgfb2	sp|P27090|TGFB2_MOUSE Transforming growth factor beta-2 proprotein OS=Mus musculus OX=10090 GN=Tgfb2 PE=1 SV=2	1	6	6	6	18.1	47.588	ND	133650000	NA	NA
sp|P33174|KIF4_MOUSE	Kif4	sp|P33174|KIF4_MOUSE Chromosome-associated kinesin KIF4 OS=Mus musculus OX=10090 GN=Kif4 PE=1 SV=3	1	3	3	3	3.1	139.52	ND	79239000	NA	NA
sp|P35288|RAB23_MOUSE	Rab23	sp|P35288|RAB23_MOUSE Ras-related protein Rab-23 OS=Mus musculus OX=10090 GN=Rab23 PE=1 SV=2	1	1	1	1	6.8	26.678	ND	52060000	NA	NA
sp|P36895|BMR1A_MOUSE	Bmpr1a	sp|P36895|BMR1A_MOUSE Bone morphogenetic protein receptor type-1A OS=Mus musculus OX=10090 GN=Bmpr1a PE=1 SV=1	1	1	1	1	2.8	60.063	ND	55356000	NA	NA
sp|P42567|EPS15_MOUSE	Eps15	sp|P42567|EPS15_MOUSE Epidermal growth factor receptor substrate 15 OS=Mus musculus OX=10090 GN=Eps15 PE=1 SV=1	1	3	3	3	4.8	98.47	ND	85572000	NA	NA
sp|P43247|MSH2_MOUSE	Msh2	sp|P43247|MSH2_MOUSE DNA mismatch repair protein Msh2 OS=Mus musculus OX=10090 GN=Msh2 PE=1 SV=1	1	3	3	3	3.4	104.15	ND	42098000	NA	NA
sp|P48722|HS74L_MOUSE	Hspa4l	sp|P48722|HS74L_MOUSE Heat shock 70 kDa protein 4L OS=Mus musculus OX=10090 GN=Hspa4l PE=1 SV=2	1	5	3	3	7.3	94.381	ND	161700000	NA	NA
sp|P49446|PTPRE_MOUSE	Ptpre	sp|P49446|PTPRE_MOUSE Receptor-type tyrosine-protein phosphatase epsilon OS=Mus musculus OX=10090 GN=Ptpre PE=1 SV=3	1	1	1	1	1.6	80.687	ND	37113000	NA	NA
sp|P49615|CDK5_MOUSE	Cdk5	sp|P49615|CDK5_MOUSE Cyclin-dependent-like kinase 5 OS=Mus musculus OX=10090 GN=Cdk5 PE=1 SV=1	1	3	2	2	8.2	33.288	ND	30383000	NA	NA
sp|P52432|RPAC1_MOUSE	Polr1c	sp|P52432|RPAC1_MOUSE DNA-directed RNA polymerases I and III subunit RPAC1 OS=Mus musculus OX=10090 GN=Polr1c PE=1 SV=3	1	2	2	2	6.6	39.106	ND	45898000	NA	NA
sp|P55264|ADK_MOUSE	Adk	sp|P55264|ADK_MOUSE Adenosine kinase OS=Mus musculus OX=10090 GN=Adk PE=1 SV=2	1	2	2	2	6.1	40.148	ND	69028000	NA	NA
sp|P61759|PFD3_MOUSE	Vbp1	sp|P61759|PFD3_MOUSE Prefoldin subunit 3 OS=Mus musculus OX=10090 GN=Vbp1 PE=1 SV=2	1	3	3	3	13.8	22.435	ND	39481000	NA	NA
sp|P62069|UBP46_MOUSE;sp|Q9D9M2|UBP12_MOUSE	Usp46	sp|P62069|UBP46_MOUSE Ubiquitin carboxyl-terminal hydrolase 46 OS=Mus musculus OX=10090 GN=Usp46 PE=1 SV=1;sp|Q9D9M2|UBP12_MOUSE Ubiquitin carboxyl-terminal hydrolase 12 OS=Mus musculus OX=10090 GN=Usp12 PE=2 SV=2	2	2	2	2	7.7	42.442	ND	37871000	NA	NA
sp|P62915|TF2B_MOUSE	Gtf2b	sp|P62915|TF2B_MOUSE Transcription initiation factor IIB OS=Mus musculus OX=10090 GN=Gtf2b PE=1 SV=1	1	2	2	2	11.4	34.819	ND	72930000	NA	NA
sp|P97352|S10AD_MOUSE	S100a13	sp|P97352|S10AD_MOUSE Protein S100-A13 OS=Mus musculus OX=10090 GN=S100a13 PE=1 SV=1	1	1	1	1	11.2	11.158	ND	88180000	NA	NA
sp|P97386|DNLI3_MOUSE	Lig3	sp|P97386|DNLI3_MOUSE DNA ligase 3 OS=Mus musculus OX=10090 GN=Lig3 PE=1 SV=2	1	6	6	6	8.7	113.07	ND	195150000	NA	NA
sp|P97789|XRN1_MOUSE	Xrn1	sp|P97789|XRN1_MOUSE 5-3 exoribonuclease 1 OS=Mus musculus OX=10090 GN=Xrn1 PE=1 SV=1	1	2	2	2	1.7	194.31	ND	104800000	NA	NA
sp|Q00560|IL6RB_MOUSE	Il6st	sp|Q00560|IL6RB_MOUSE Interleukin-6 receptor subunit beta OS=Mus musculus OX=10090 GN=Il6st PE=1 SV=2	1	5	5	5	7.2	102.45	ND	166130000	NA	NA
sp|Q03141|MARK3_MOUSE;sp|Q8CIP4|MARK4_MOUSE	Mark3	sp|Q03141|MARK3_MOUSE MAP/microtubule affinity-regulating kinase 3 OS=Mus musculus OX=10090 GN=Mark3 PE=1 SV=2	2	3	3	2	4.6	84.389	ND	50078000	NA	NA
sp|Q04207|TF65_MOUSE	Rela	sp|Q04207|TF65_MOUSE Transcription factor p65 OS=Mus musculus OX=10090 GN=Rela PE=1 SV=1	1	3	3	3	8.2	60.211	ND	59361000	NA	NA
sp|Q08093|CNN2_MOUSE	Cnn2	sp|Q08093|CNN2_MOUSE Calponin-2 OS=Mus musculus OX=10090 GN=Cnn2 PE=1 SV=1	1	3	2	2	13.4	33.155	ND	163800000	NA	NA
sp|Q0P5X1|LRIQ1_MOUSE	Lrriq1	sp|Q0P5X1|LRIQ1_MOUSE Leucine-rich repeat and IQ domain-containing protein 1 OS=Mus musculus OX=10090 GN=Lrriq1 PE=2 SV=2	1	2	2	2	1.1	191.81	ND	138050000	NA	NA
sp|Q2PZL6|FAT4_MOUSE	Fat4	sp|Q2PZL6|FAT4_MOUSE Protocadherin Fat 4 OS=Mus musculus OX=10090 GN=Fat4 PE=1 SV=2	1	1	1	1	0.3	540.31	ND	45343000	NA	NA
sp|Q3TC46|PATL1_MOUSE	Patl1	sp|Q3TC46|PATL1_MOUSE Protein PAT1 homolog 1 OS=Mus musculus OX=10090 GN=Patl1 PE=1 SV=2	1	1	1	1	2.9	86.769	ND	43439000	NA	NA
sp|Q3TW96|UAP1L_MOUSE	Uap1l1	sp|Q3TW96|UAP1L_MOUSE UDP-N-acetylhexosamine pyrophosphorylase-like protein 1 OS=Mus musculus OX=10090 GN=Uap1l1 PE=1 SV=1	1	4	4	4	9.3	56.613	ND	186390000	NA	NA
sp|Q3UHD6|SNX27_MOUSE	Snx27	sp|Q3UHD6|SNX27_MOUSE Sorting nexin-27 OS=Mus musculus OX=10090 GN=Snx27 PE=1 SV=2	1	2	2	2	6.1	60.988	ND	3929100000	NA	NA
sp|Q3ULJ0|GPD1L_MOUSE;sp|P13707|GPDA_MOUSE	Gpd1l	sp|Q3ULJ0|GPD1L_MOUSE Glycerol-3-phosphate dehydrogenase 1-like protein OS=Mus musculus OX=10090 GN=Gpd1l PE=1 SV=2;sp|P13707|GPDA_MOUSE Glycerol-3-phosphate dehydrogenase [NAD(+)], cytoplasmic OS=Mus musculus OX=10090 GN=Gpd1 PE=1 SV=3	2	2	2	2	5.7	38.225	ND	75357000	NA	NA
sp|Q3UPH7|ARH40_MOUSE	Arhgef40	sp|Q3UPH7|ARH40_MOUSE Rho guanine nucleotide exchange factor 40 OS=Mus musculus OX=10090 GN=Arhgef40 PE=1 SV=1	1	2	2	2	1.8	165.13	ND	28760000	NA	NA
sp|Q499X9|SYMM_MOUSE	Mars2	sp|Q499X9|SYMM_MOUSE Methionine--tRNA ligase, mitochondrial OS=Mus musculus OX=10090 GN=Mars2 PE=1 SV=2	1	1	1	1	1.7	65.804	ND	17160000	NA	NA
sp|Q4VAC9|PKHG3_MOUSE	Plekhg3	sp|Q4VAC9|PKHG3_MOUSE Pleckstrin homology domain-containing family G member 3 OS=Mus musculus OX=10090 GN=Plekhg3 PE=1 SV=2	1	1	1	1	1.2	148.52	ND	37659000	NA	NA
sp|Q569Z5|DDX46_MOUSE	Ddx46	sp|Q569Z5|DDX46_MOUSE Probable ATP-dependent RNA helicase DDX46 OS=Mus musculus OX=10090 GN=Ddx46 PE=1 SV=2	1	3	3	3	4.1	117.45	ND	158920000	NA	NA
sp|Q5DU02|UBP22_MOUSE	Usp22	sp|Q5DU02|UBP22_MOUSE Ubiquitin carboxyl-terminal hydrolase 22 OS=Mus musculus OX=10090 GN=Usp22 PE=2 SV=2	1	1	1	1	4.4	59.953	ND	36977000	NA	NA
sp|Q5SFM8|RBM27_MOUSE;sp|Q6NZN0|RBM26_MOUSE	Rbm27	sp|Q5SFM8|RBM27_MOUSE RNA-binding protein 27 OS=Mus musculus OX=10090 GN=Rbm27 PE=1 SV=3;sp|Q6NZN0|RBM26_MOUSE RNA-binding protein 26 OS=Mus musculus OX=10090 GN=Rbm26 PE=1 SV=2	2	2	2	2	4.5	118.55	ND	38887000	NA	NA
sp|Q5SV80|MYO19_MOUSE	Myo19	sp|Q5SV80|MYO19_MOUSE Unconventional myosin-XIX OS=Mus musculus OX=10090 GN=Myo19 PE=1 SV=1	1	3	3	3	3.9	108.07	ND	65055000	NA	NA
sp|Q61205|PA1B3_MOUSE	Pafah1b3	sp|Q61205|PA1B3_MOUSE Platelet-activating factor acetylhydrolase IB subunit gamma OS=Mus musculus OX=10090 GN=Pafah1b3 PE=1 SV=1	1	3	3	3	20.3	25.853	ND	117280000	NA	NA
sp|Q61210|ARHG1_MOUSE	Arhgef1	sp|Q61210|ARHG1_MOUSE Rho guanine nucleotide exchange factor 1 OS=Mus musculus OX=10090 GN=Arhgef1 PE=1 SV=2	1	2	2	2	3.7	102.8	ND	89951000	NA	NA
sp|Q61418|CLCN4_MOUSE	Clcn4	sp|Q61418|CLCN4_MOUSE H(+)/Cl(-) exchange transporter 4 OS=Mus musculus OX=10090 GN=Clcn4 PE=2 SV=2	1	2	1	1	2.3	83.732	ND	38185000	NA	NA
sp|Q61712|DNJC1_MOUSE	Dnajc1	sp|Q61712|DNJC1_MOUSE DnaJ homolog subfamily C member 1 OS=Mus musculus OX=10090 GN=Dnajc1 PE=1 SV=1	1	2	2	2	4.3	63.869	ND	47997000	NA	NA
sp|Q62151|RAGE_MOUSE	Ager	sp|Q62151|RAGE_MOUSE Advanced glycosylation end product-specific receptor OS=Mus musculus OX=10090 GN=Ager PE=1 SV=2	1	2	2	2	8.7	42.653	ND	106920000	NA	NA
sp|Q62523|ZYX_MOUSE	Zyx	sp|Q62523|ZYX_MOUSE Zyxin OS=Mus musculus OX=10090 GN=Zyx PE=1 SV=2	1	1	1	1	3.7	60.545	ND	46004000	NA	NA
sp|Q640M6|GDPD5_MOUSE	Gdpd5	sp|Q640M6|GDPD5_MOUSE Glycerophosphodiester phosphodiesterase domain-containing protein 5 OS=Mus musculus OX=10090 GN=Gdpd5 PE=2 SV=1	1	2	2	2	4	68.889	ND	89226000	NA	NA
sp|Q64378|FKBP5_MOUSE	Fkbp5	sp|Q64378|FKBP5_MOUSE Peptidyl-prolyl cis-trans isomerase FKBP5 OS=Mus musculus OX=10090 GN=Fkbp5 PE=1 SV=1	1	2	2	2	4.8	50.966	ND	164640000	NA	NA
sp|Q64430|ATP7A_MOUSE	Atp7a	sp|Q64430|ATP7A_MOUSE Copper-transporting ATPase 1 OS=Mus musculus OX=10090 GN=Atp7a PE=1 SV=3	1	3	3	3	2.1	161.96	ND	155300000	NA	NA
sp|Q69ZH9|RHG23_MOUSE	Arhgap23	sp|Q69ZH9|RHG23_MOUSE Rho GTPase-activating protein 23 OS=Mus musculus OX=10090 GN=Arhgap23 PE=1 SV=2	1	2	2	2	1.2	161.83	ND	154010000	NA	NA
sp|Q6P9P6|KIF11_MOUSE	Kif11	sp|Q6P9P6|KIF11_MOUSE Kinesin-like protein KIF11 OS=Mus musculus OX=10090 GN=Kif11 PE=1 SV=1	1	6	6	6	6.9	118.03	ND	111090000	NA	NA
sp|Q6PGF7|EXOC8_MOUSE	Exoc8	sp|Q6PGF7|EXOC8_MOUSE Exocyst complex component 8 OS=Mus musculus OX=10090 GN=Exoc8 PE=1 SV=1	1	1	1	1	3.6	81.034	ND	87523000	NA	NA
sp|Q7M757|BRC3L_MOUSE	C6.1al	sp|Q7M757|BRC3L_MOUSE Lys-63-specific deubiquitinase BRCC36-like OS=Mus musculus OX=10090 GN=C6.1al PE=2 SV=1	1	1	1	1	2.7	33.079	ND	114790000	NA	NA
sp|Q7TMY8|HUWE1_MOUSE	Huwe1	sp|Q7TMY8|HUWE1_MOUSE E3 ubiquitin-protein ligase HUWE1 OS=Mus musculus OX=10090 GN=Huwe1 PE=1 SV=5	1	4	4	4	1.4	482.63	ND	41764000	NA	NA
sp|Q7TPD0|INT3_MOUSE	Ints3	sp|Q7TPD0|INT3_MOUSE Integrator complex subunit 3 OS=Mus musculus OX=10090 GN=Ints3 PE=1 SV=2	1	1	1	1	1.6	117.94	ND	22760000	NA	NA
sp|Q7TPW1|NEXN_MOUSE	Nexn	sp|Q7TPW1|NEXN_MOUSE Nexilin OS=Mus musculus OX=10090 GN=Nexn PE=1 SV=3	1	1	1	1	2.8	72.107	ND	98943000	NA	NA
sp|Q80TM9|NISCH_MOUSE	Nisch	sp|Q80TM9|NISCH_MOUSE Nischarin OS=Mus musculus OX=10090 GN=Nisch PE=1 SV=2	1	1	1	1	1.1	175.01	ND	34859000	NA	NA
sp|Q80TV8|CLAP1_MOUSE	Clasp1	sp|Q80TV8|CLAP1_MOUSE CLIP-associating protein 1 OS=Mus musculus OX=10090 GN=Clasp1 PE=1 SV=2	1	1	1	1	1.2	169.23	ND	34471000	NA	NA
sp|Q80U63|MFN2_MOUSE	Mfn2	sp|Q80U63|MFN2_MOUSE Mitofusin-2 OS=Mus musculus OX=10090 GN=Mfn2 PE=1 SV=3	1	1	1	1	1.2	86.187	ND	42803000	NA	NA
sp|Q80VQ1|LRRC1_MOUSE	Lrrc1	sp|Q80VQ1|LRRC1_MOUSE Leucine-rich repeat-containing protein 1 OS=Mus musculus OX=10090 GN=Lrrc1 PE=1 SV=2	1	3	2	2	6.9	59.411	ND	57116000	NA	NA
sp|Q80WQ2|VAC14_MOUSE	Vac14	sp|Q80WQ2|VAC14_MOUSE Protein VAC14 homolog OS=Mus musculus OX=10090 GN=Vac14 PE=1 SV=1	1	1	1	1	2	88.047	ND	30148000	NA	NA
sp|Q80X80|C2C2L_MOUSE	C2cd2l	sp|Q80X80|C2C2L_MOUSE Phospholipid transfer protein C2CD2L OS=Mus musculus OX=10090 GN=C2cd2l PE=1 SV=3	1	1	1	1	1.4	76.328	ND	19487000	NA	NA
sp|Q8BFY6|PEF1_MOUSE	Pef1	sp|Q8BFY6|PEF1_MOUSE Peflin OS=Mus musculus OX=10090 GN=Pef1 PE=1 SV=1	1	2	2	2	8.7	29.227	ND	38591000	NA	NA
sp|Q8BG19|TMTC4_MOUSE	Tmtc4	sp|Q8BG19|TMTC4_MOUSE Protein O-mannosyl-transferase TMTC4 OS=Mus musculus OX=10090 GN=Tmtc4 PE=2 SV=1	1	1	1	1	3	82.962	ND	81003000	NA	NA
sp|Q8BGT0|OSTM1_MOUSE	Ostm1	sp|Q8BGT0|OSTM1_MOUSE Osteopetrosis-associated transmembrane protein 1 OS=Mus musculus OX=10090 GN=Ostm1 PE=1 SV=1	1	1	1	1	4.4	37.999	ND	57874000	NA	NA
sp|Q8BGX7|SPIDR_MOUSE	Spidr	sp|Q8BGX7|SPIDR_MOUSE DNA repair-scaffolding protein OS=Mus musculus OX=10090 GN=Spidr PE=2 SV=1	1	1	1	1	1.2	103.3	ND	211060000	NA	NA
sp|Q8BHE0|PRR11_MOUSE	Prr11	sp|Q8BHE0|PRR11_MOUSE Proline-rich protein 11 OS=Mus musculus OX=10090 GN=Prr11 PE=2 SV=1	1	1	1	1	3.3	40.948	ND	90194000	NA	NA
sp|Q8BJU0|SGTA_MOUSE	Sgta	sp|Q8BJU0|SGTA_MOUSE Small glutamine-rich tetratricopeptide repeat-containing protein alpha OS=Mus musculus OX=10090 GN=Sgta PE=1 SV=2	1	4	4	4	16.2	34.322	ND	261440000	NA	NA
sp|Q8BJY1|PSMD5_MOUSE	Psmd5	sp|Q8BJY1|PSMD5_MOUSE 26S proteasome non-ATPase regulatory subunit 5 OS=Mus musculus OX=10090 GN=Psmd5 PE=1 SV=4	1	3	3	3	6	55.971	ND	45221000	NA	NA
sp|Q8BR92|PALM2_MOUSE	Palm2	sp|Q8BR92|PALM2_MOUSE Paralemmin-2 OS=Mus musculus OX=10090 GN=Palm2 PE=1 SV=1	1	2	1	1	4.3	42.095	ND	54071000	NA	NA
sp|Q8BUE4|AIFM2_MOUSE	Aifm2	sp|Q8BUE4|AIFM2_MOUSE Apoptosis-inducing factor 2 OS=Mus musculus OX=10090 GN=Aifm2 PE=1 SV=1	1	1	1	1	7.5	40.634	ND	73864000	NA	NA
sp|Q8BVF7|APH1A_MOUSE	Aph1a	sp|Q8BVF7|APH1A_MOUSE Gamma-secretase subunit APH-1A OS=Mus musculus OX=10090 GN=Aph1a PE=1 SV=2	1	2	2	2	5.3	28.986	ND	106860000	NA	NA
sp|Q8BWY9|CIP2A_MOUSE	Cip2a	sp|Q8BWY9|CIP2A_MOUSE Protein CIP2A OS=Mus musculus OX=10090 GN=Cip2a PE=1 SV=3	1	4	4	4	5	102.04	ND	209880000	NA	NA
sp|Q8BXA5|CLP1L_MOUSE	Clptm1l	sp|Q8BXA5|CLP1L_MOUSE Cleft lip and palate transmembrane protein 1-like protein OS=Mus musculus OX=10090 GN=Clptm1l PE=1 SV=1	1	1	1	1	3	62.183	ND	113420000	NA	NA
sp|Q8C181|MBNL2_MOUSE	Mbnl2	sp|Q8C181|MBNL2_MOUSE Muscleblind-like protein 2 OS=Mus musculus OX=10090 GN=Mbnl2 PE=2 SV=2	1	3	1	1	8	40.156	ND	52572000	NA	NA
sp|Q8C1Y8|CCZ1_MOUSE	Ccz1	sp|Q8C1Y8|CCZ1_MOUSE Vacuolar fusion protein CCZ1 homolog OS=Mus musculus OX=10090 GN=Ccz1 PE=1 SV=1	1	2	2	2	6	55.504	ND	42991000	NA	NA
sp|Q8C3X4|GUF1_MOUSE	Guf1	sp|Q8C3X4|GUF1_MOUSE Translation factor Guf1, mitochondrial OS=Mus musculus OX=10090 GN=Guf1 PE=1 SV=1	1	1	1	1	2.3	72.462	ND	38412000	NA	NA
sp|Q8CC35|SYNPO_MOUSE	Synpo	sp|Q8CC35|SYNPO_MOUSE Synaptopodin OS=Mus musculus OX=10090 GN=Synpo PE=1 SV=2	1	2	2	2	3.6	99.55	ND	150010000	NA	NA
sp|Q8CDJ8|STON1_MOUSE	Ston1	sp|Q8CDJ8|STON1_MOUSE Stonin-1 OS=Mus musculus OX=10090 GN=Ston1 PE=1 SV=2	1	1	1	1	1.6	81.792	ND	39420000	NA	NA
sp|Q8CGB6|TNS2_MOUSE	Tns2	sp|Q8CGB6|TNS2_MOUSE Tensin-2 OS=Mus musculus OX=10090 GN=Tns2 PE=1 SV=1	1	2	2	1	1.8	152.01	ND	63785000	NA	NA
sp|Q8CHW4|EI2BE_MOUSE	Eif2b5	sp|Q8CHW4|EI2BE_MOUSE Translation initiation factor eIF-2B subunit epsilon OS=Mus musculus OX=10090 GN=Eif2b5 PE=1 SV=1	1	1	1	1	2	80.085	ND	114470000	NA	NA
sp|Q8CIB5|FERM2_MOUSE	Fermt2	sp|Q8CIB5|FERM2_MOUSE Fermitin family homolog 2 OS=Mus musculus OX=10090 GN=Fermt2 PE=1 SV=1	1	3	3	3	7.1	77.8	ND	436860000	NA	NA
sp|Q8CIG8|ANM5_MOUSE	Prmt5	sp|Q8CIG8|ANM5_MOUSE Protein arginine N-methyltransferase 5 OS=Mus musculus OX=10090 GN=Prmt5 PE=1 SV=3	1	3	3	3	5.5	72.679	ND	144100000	NA	NA
sp|Q8JZK9|HMCS1_MOUSE	Hmgcs1	sp|Q8JZK9|HMCS1_MOUSE Hydroxymethylglutaryl-CoA synthase, cytoplasmic OS=Mus musculus OX=10090 GN=Hmgcs1 PE=1 SV=1	1	2	2	2	6.7	57.568	ND	60941000	NA	NA
sp|Q8JZM7|CDC73_MOUSE	Cdc73	sp|Q8JZM7|CDC73_MOUSE Parafibromin OS=Mus musculus OX=10090 GN=Cdc73 PE=1 SV=1	1	3	3	3	5.1	60.576	ND	85702000	NA	NA
sp|Q8JZZ7|AGRL2_MOUSE	Adgrl2	sp|Q8JZZ7|AGRL2_MOUSE Adhesion G protein-coupled receptor L2 OS=Mus musculus OX=10090 GN=Adgrl2 PE=1 SV=3	1	2	2	2	1.7	166.58	ND	113860000	NA	NA
sp|Q8K2J7|RELL1_MOUSE	Rell1	sp|Q8K2J7|RELL1_MOUSE RELT-like protein 1 OS=Mus musculus OX=10090 GN=Rell1 PE=2 SV=2	1	1	1	1	5.9	29.351	ND	15461000	NA	NA
sp|Q8K2P7|S38A1_MOUSE	Slc38a1	sp|Q8K2P7|S38A1_MOUSE Sodium-coupled neutral amino acid transporter 1 OS=Mus musculus OX=10090 GN=Slc38a1 PE=1 SV=1	1	1	1	1	5.8	53.795	ND	103980000	NA	NA
sp|Q8K385|FRRS1_MOUSE	FRRS1	sp|Q8K385|FRRS1_MOUSE Ferric-chelate reductase 1 OS=Mus musculus OX=10090 GN=FRRS1 PE=1 SV=1	1	3	3	3	5.7	66.047	ND	295050000	NA	NA
sp|Q8N7N5|DCAF8_MOUSE	Dcaf8	sp|Q8N7N5|DCAF8_MOUSE DDB1- and CUL4-associated factor 8 OS=Mus musculus OX=10090 GN=Dcaf8 PE=1 SV=1	1	1	1	1	4.4	66.031	ND	72614000	NA	NA
sp|Q8R0F3|SUMF1_MOUSE	Sumf1	sp|Q8R0F3|SUMF1_MOUSE Formylglycine-generating enzyme OS=Mus musculus OX=10090 GN=Sumf1 PE=1 SV=2	1	2	2	2	7.3	40.659	ND	92903000	NA	NA
sp|Q8R0S2|IQEC1_MOUSE;sp|Q5DU25|IQEC2_MOUSE	Iqsec1	sp|Q8R0S2|IQEC1_MOUSE IQ motif and SEC7 domain-containing protein 1 OS=Mus musculus OX=10090 GN=Iqsec1 PE=1 SV=2;sp|Q5DU25|IQEC2_MOUSE IQ motif and SEC7 domain-containing protein 2 OS=Mus musculus OX=10090 GN=Iqsec2 PE=1 SV=3	2	2	2	2	2.6	108.01	ND	67801000	NA	NA
sp|Q8R3Q0|SARAF_MOUSE	Saraf	sp|Q8R3Q0|SARAF_MOUSE Store-operated calcium entry-associated regulatory factor OS=Mus musculus OX=10090 GN=Saraf PE=1 SV=2	1	1	1	1	6.3	35.856	ND	35177000	NA	NA
sp|Q8R409|HEXI1_MOUSE	Hexim1	sp|Q8R409|HEXI1_MOUSE Protein HEXIM1 OS=Mus musculus OX=10090 GN=Hexim1 PE=1 SV=1	1	1	1	1	10.7	40.243	ND	25868000	NA	NA
sp|Q8R4X3|RBM12_MOUSE	Rbm12	sp|Q8R4X3|RBM12_MOUSE RNA-binding protein 12 OS=Mus musculus OX=10090 GN=Rbm12 PE=1 SV=3	1	2	2	2	2.7	102.8	ND	26747000	NA	NA
sp|Q8VC19|HEM1_MOUSE	Alas1	sp|Q8VC19|HEM1_MOUSE 5-aminolevulinate synthase, nonspecific, mitochondrial OS=Mus musculus OX=10090 GN=Alas1 PE=1 SV=2	1	2	2	2	5.1	71.017	ND	67111000	NA	NA
sp|Q8VDP3|MICA1_MOUSE	Mical1	sp|Q8VDP3|MICA1_MOUSE [F-actin]-monooxygenase MICAL1 OS=Mus musculus OX=10090 GN=Mical1 PE=1 SV=1	1	4	4	4	4.6	116.78	ND	161540000	NA	NA
sp|Q8VDQ8|SIR2_MOUSE	Sirt2	sp|Q8VDQ8|SIR2_MOUSE NAD-dependent protein deacetylase sirtuin-2 OS=Mus musculus OX=10090 GN=Sirt2 PE=1 SV=2	1	1	1	1	4.4	43.256	ND	54185000	NA	NA
sp|Q8VE47|UBA5_MOUSE	Uba5	sp|Q8VE47|UBA5_MOUSE Ubiquitin-like modifier-activating enzyme 5 OS=Mus musculus OX=10090 GN=Uba5 PE=1 SV=2	1	1	1	1	3	44.789	ND	32468000	NA	NA
sp|Q8VI36|PAXI_MOUSE	Pxn	sp|Q8VI36|PAXI_MOUSE Paxillin OS=Mus musculus OX=10090 GN=Pxn PE=1 SV=1	1	1	1	1	2.9	64.476	ND	15704000	NA	NA
sp|Q91V04|TRAM1_MOUSE	Tram1	sp|Q91V04|TRAM1_MOUSE Translocating chain-associated membrane protein 1 OS=Mus musculus OX=10090 GN=Tram1 PE=1 SV=3	1	2	2	2	6.1	43.039	ND	264400000	NA	NA
sp|Q91VW3|SH3L3_MOUSE	Sh3bgrl3	sp|Q91VW3|SH3L3_MOUSE SH3 domain-binding glutamic acid-rich-like protein 3 OS=Mus musculus OX=10090 GN=Sh3bgrl3 PE=1 SV=1	1	1	1	1	20.4	10.477	ND	168120000	NA	NA
sp|Q91VX9|TM168_MOUSE	Tmem168	sp|Q91VX9|TM168_MOUSE Transmembrane protein 168 OS=Mus musculus OX=10090 GN=Tmem168 PE=1 SV=1	1	3	3	3	4.7	79.673	ND	111230000	NA	NA
sp|Q91WD0|GP108_MOUSE	Gpr108	sp|Q91WD0|GP108_MOUSE Protein GPR108 OS=Mus musculus OX=10090 GN=Gpr108 PE=1 SV=1	1	1	1	1	4.7	63.98	ND	95211000	NA	NA
sp|Q91WE2|PIP30_MOUSE	Fam192a	sp|Q91WE2|PIP30_MOUSE PSME3-interacting protein OS=Mus musculus OX=10090 GN=Fam192a PE=1 SV=1	1	1	1	1	5.9	28.702	ND	30940000	NA	NA
sp|Q91WR6|GINM1_MOUSE	Ginm1	sp|Q91WR6|GINM1_MOUSE Glycoprotein integral membrane protein 1 OS=Mus musculus OX=10090 GN=Ginm1 PE=2 SV=1	1	1	1	1	4.9	36.078	ND	41288000	NA	NA
sp|Q91YE7|RBM5_MOUSE	Rbm5	sp|Q91YE7|RBM5_MOUSE RNA-binding protein 5 OS=Mus musculus OX=10090 GN=Rbm5 PE=1 SV=1	1	1	1	1	1.8	92.31	ND	47049000	NA	NA
sp|Q91YJ2|SNX4_MOUSE	Snx4	sp|Q91YJ2|SNX4_MOUSE Sorting nexin-4 OS=Mus musculus OX=10090 GN=Snx4 PE=1 SV=1	1	1	1	1	2	51.777	ND	34209000	NA	NA
sp|Q91YJ5|IF2M_MOUSE	Mtif2	sp|Q91YJ5|IF2M_MOUSE Translation initiation factor IF-2, mitochondrial OS=Mus musculus OX=10090 GN=Mtif2 PE=1 SV=2	1	2	2	2	3	81.288	ND	59339000	NA	NA
sp|Q91ZV3|DCBD2_MOUSE	Dcbld2	sp|Q91ZV3|DCBD2_MOUSE Discoidin, CUB and LCCL domain-containing protein 2 OS=Mus musculus OX=10090 GN=Dcbld2 PE=1 SV=1	1	1	1	1	2.9	83.773	ND	124860000	NA	NA
sp|Q920Q6|MSI2H_MOUSE	Msi2	sp|Q920Q6|MSI2H_MOUSE RNA-binding protein Musashi homolog 2 OS=Mus musculus OX=10090 GN=Msi2 PE=1 SV=1	1	2	2	2	9	36.938	ND	68009000	NA	NA
sp|Q921J2|RHEB_MOUSE	Rheb	sp|Q921J2|RHEB_MOUSE GTP-binding protein Rheb OS=Mus musculus OX=10090 GN=Rheb PE=1 SV=1	1	1	1	1	8.7	20.451	ND	41843000	NA	NA
sp|Q99J25|MRM1_MOUSE	Mrm1	sp|Q99J25|MRM1_MOUSE rRNA methyltransferase 1, mitochondrial OS=Mus musculus OX=10090 GN=Mrm1 PE=2 SV=2	1	2	2	2	7.8	34.843	ND	856340000	NA	NA
sp|Q99KK7|DPP3_MOUSE	Dpp3	sp|Q99KK7|DPP3_MOUSE Dipeptidyl peptidase 3 OS=Mus musculus OX=10090 GN=Dpp3 PE=1 SV=2	1	2	2	2	4.9	82.897	ND	80661000	NA	NA
sp|Q99KW3|TARA_MOUSE	Triobp	sp|Q99KW3|TARA_MOUSE TRIO and F-actin-binding protein OS=Mus musculus OX=10090 GN=Triobp PE=1 SV=3	1	4	3	3	2.2	223.37	ND	146250000	NA	NA
sp|Q99LB6|MAT2B_MOUSE	Mat2b	sp|Q99LB6|MAT2B_MOUSE Methionine adenosyltransferase 2 subunit beta OS=Mus musculus OX=10090 GN=Mat2b PE=1 SV=1	1	2	2	2	13.2	37.392	ND	127670000	NA	NA
sp|Q99M54|CDCA3_MOUSE	Cdca3	sp|Q99M54|CDCA3_MOUSE Cell division cycle-associated protein 3 OS=Mus musculus OX=10090 GN=Cdca3 PE=1 SV=2	1	1	1	1	6.8	28.708	ND	65256000	NA	NA
sp|Q99N50|SYTL2_MOUSE	Sytl2	sp|Q99N50|SYTL2_MOUSE Synaptotagmin-like protein 2 OS=Mus musculus OX=10090 GN=Sytl2 PE=1 SV=2	1	2	2	2	2.2	106.8	ND	67507000	NA	NA
sp|Q99N57|RAF1_MOUSE;sp|P04627|ARAF_MOUSE;sp|P28028|BRAF_MOUSE	Raf1	sp|Q99N57|RAF1_MOUSE RAF proto-oncogene serine/threonine-protein kinase OS=Mus musculus OX=10090 GN=Raf1 PE=1 SV=2;sp|P04627|ARAF_MOUSE Serine/threonine-protein kinase A-Raf OS=Mus musculus OX=10090 GN=Araf PE=1 SV=2;sp|P28028|BRAF_MOUSE Serine/threonine-p	3	2	2	2	2.9	72.917	ND	20660000	NA	NA
sp|Q9CQC8|SPG21_MOUSE	Spg21	sp|Q9CQC8|SPG21_MOUSE Maspardin OS=Mus musculus OX=10090 GN=Spg21 PE=1 SV=1	1	1	1	1	8.1	34.952	ND	47327000	NA	NA
sp|Q9CQE2|TM223_MOUSE	Tmem223	sp|Q9CQE2|TM223_MOUSE Transmembrane protein 223 OS=Mus musculus OX=10090 GN=Tmem223 PE=2 SV=1	1	1	1	1	5	21.856	ND	61639000	NA	NA
sp|Q9CQJ1|HIG2A_MOUSE	Higd2a	sp|Q9CQJ1|HIG2A_MOUSE HIG1 domain family member 2A OS=Mus musculus OX=10090 GN=Higd2a PE=3 SV=1	1	1	1	1	23.6	11.368	ND	114840000	NA	NA
sp|Q9CQM5|TXD17_MOUSE	Txndc17	sp|Q9CQM5|TXD17_MOUSE Thioredoxin domain-containing protein 17 OS=Mus musculus OX=10090 GN=Txndc17 PE=1 SV=1	1	1	1	1	11.4	14.015	ND	50202000	NA	NA
sp|Q9CQV6|MLP3B_MOUSE	Map1lc3b	sp|Q9CQV6|MLP3B_MOUSE Microtubule-associated proteins 1A/1B light chain 3B OS=Mus musculus OX=10090 GN=Map1lc3b PE=1 SV=3	1	1	1	1	11.2	14.617	ND	96492000	NA	NA
sp|Q9CR00|PSMD9_MOUSE	Psmd9	sp|Q9CR00|PSMD9_MOUSE 26S proteasome non-ATPase regulatory subunit 9 OS=Mus musculus OX=10090 GN=Psmd9 PE=1 SV=1	1	2	2	2	10.8	24.72	ND	66089000	NA	NA
sp|Q9CS42|PRPS2_MOUSE	Prps2	sp|Q9CS42|PRPS2_MOUSE Ribose-phosphate pyrophosphokinase 2 OS=Mus musculus OX=10090 GN=Prps2 PE=1 SV=4	1	4	1	1	19.5	34.786	ND	74729000	NA	NA
sp|Q9CWV0|MASU1_MOUSE	Malsu1	sp|Q9CWV0|MASU1_MOUSE Mitochondrial assembly of ribosomal large subunit protein 1 OS=Mus musculus OX=10090 GN=Malsu1 PE=1 SV=1	1	1	1	1	6.1	26.02	ND	72168000	NA	NA
sp|Q9CX30|YIF1B_MOUSE	Yif1b	sp|Q9CX30|YIF1B_MOUSE Protein YIF1B OS=Mus musculus OX=10090 GN=Yif1b PE=1 SV=2	1	3	3	3	16.7	33.982	ND	345670000	NA	NA
sp|Q9CX34|SGT1_MOUSE	Sugt1	sp|Q9CX34|SGT1_MOUSE Protein SGT1 homolog OS=Mus musculus OX=10090 GN=Sugt1 PE=1 SV=3	1	2	2	2	7.1	38.158	ND	156170000	NA	NA
sp|Q9CXF4|TBC15_MOUSE	Tbc1d15	sp|Q9CXF4|TBC15_MOUSE TBC1 domain family member 15 OS=Mus musculus OX=10090 GN=Tbc1d15 PE=1 SV=1	1	3	3	3	5.4	76.526	ND	91164000	NA	NA
sp|Q9CXK9|RBM33_MOUSE	Rbm33	sp|Q9CXK9|RBM33_MOUSE RNA-binding protein 33 OS=Mus musculus OX=10090 GN=Rbm33 PE=1 SV=2	1	1	1	1	0.6	137.32	ND	146640000	NA	NA
sp|Q9CY64|BIEA_MOUSE	Blvra	sp|Q9CY64|BIEA_MOUSE Biliverdin reductase A OS=Mus musculus OX=10090 GN=Blvra PE=1 SV=1	1	2	2	2	7.8	33.524	ND	49350000	NA	NA
sp|Q9CZ44|NSF1C_MOUSE	Nsfl1c	sp|Q9CZ44|NSF1C_MOUSE NSFL1 cofactor p47 OS=Mus musculus OX=10090 GN=Nsfl1c PE=1 SV=1	1	2	2	2	6.5	40.709	ND	41276000	NA	NA
sp|Q9CZ52|ANTR1_MOUSE	Antxr1	sp|Q9CZ52|ANTR1_MOUSE Anthrax toxin receptor 1 OS=Mus musculus OX=10090 GN=Antxr1 PE=1 SV=2	1	2	2	2	5.7	62.308	ND	48072000	NA	NA
sp|Q9CZA6|NDE1_MOUSE;sp|Q9ERR1|NDEL1_MOUSE	Nde1	sp|Q9CZA6|NDE1_MOUSE Nuclear distribution protein nudE homolog 1 OS=Mus musculus OX=10090 GN=Nde1 PE=1 SV=1;sp|Q9ERR1|NDEL1_MOUSE Nuclear distribution protein nudE-like 1 OS=Mus musculus OX=10090 GN=Ndel1 PE=1 SV=2	2	3	3	3	12.5	38.522	ND	164520000	NA	NA
sp|Q9D0K1|PEX13_MOUSE	Pex13	sp|Q9D0K1|PEX13_MOUSE Peroxisomal membrane protein PEX13 OS=Mus musculus OX=10090 GN=Pex13 PE=1 SV=1	1	2	2	2	5.9	44.609	ND	30791000	NA	NA
sp|Q9D0M5|DYL2_MOUSE	Dynll2	sp|Q9D0M5|DYL2_MOUSE Dynein light chain 2, cytoplasmic OS=Mus musculus OX=10090 GN=Dynll2 PE=1 SV=1	1	4	2	2	62.9	10.35	ND	68607000	NA	NA
sp|Q9D154|ILEUA_MOUSE;sp|Q8VHP7|ILEUB_MOUSE;sp|Q9JK88|SPI2_MOUSE	Serpinb1a	sp|Q9D154|ILEUA_MOUSE Leukocyte elastase inhibitor A OS=Mus musculus OX=10090 GN=Serpinb1a PE=1 SV=1	3	3	3	3	10.8	42.574	ND	196880000	NA	NA
sp|Q9D1J1|NECP2_MOUSE	Necap2	sp|Q9D1J1|NECP2_MOUSE Adaptin ear-binding coat-associated protein 2 OS=Mus musculus OX=10090 GN=Necap2 PE=1 SV=1	1	2	2	2	12.8	28.598	ND	151120000	NA	NA
sp|Q9D1X9|TM50B_MOUSE	Tmem50b	sp|Q9D1X9|TM50B_MOUSE Transmembrane protein 50B OS=Mus musculus OX=10090 GN=Tmem50b PE=1 SV=1	1	1	1	1	5.1	17.948	ND	36103000	NA	NA
sp|Q9D281|NXP20_MOUSE	Fam114a1	sp|Q9D281|NXP20_MOUSE Protein Noxp20 OS=Mus musculus OX=10090 GN=Fam114a1 PE=1 SV=1	1	1	1	1	2.8	61.012	ND	63772000	NA	NA
sp|Q9D358|PPAC_MOUSE	Acp1	sp|Q9D358|PPAC_MOUSE Low molecular weight phosphotyrosine protein phosphatase OS=Mus musculus OX=10090 GN=Acp1 PE=1 SV=3	1	2	2	2	13.3	18.192	ND	40153000	NA	NA
sp|Q9D4H1|EXOC2_MOUSE	Exoc2	sp|Q9D4H1|EXOC2_MOUSE Exocyst complex component 2 OS=Mus musculus OX=10090 GN=Exoc2 PE=1 SV=1	1	2	2	2	3	103.96	ND	85234000	NA	NA
sp|Q9D517|PLCC_MOUSE	Agpat3	sp|Q9D517|PLCC_MOUSE 1-acyl-sn-glycerol-3-phosphate acyltransferase gamma OS=Mus musculus OX=10090 GN=Agpat3 PE=1 SV=2	1	3	3	3	6.9	43.295	ND	38379000	NA	NA
sp|Q9D771|PACC1_MOUSE	Pacc1	sp|Q9D771|PACC1_MOUSE Proton-activated chloride channel OS=Mus musculus OX=10090 GN=Pacc1 PE=1 SV=1	1	2	2	2	8.9	40.178	ND	186490000	NA	NA
sp|Q9D7S9|CHMP5_MOUSE	Chmp5	sp|Q9D7S9|CHMP5_MOUSE Charged multivesicular body protein 5 OS=Mus musculus OX=10090 GN=Chmp5 PE=1 SV=1	1	1	1	1	8.2	24.575	ND	61154000	NA	NA
sp|Q9D8W7|OCAD2_MOUSE	Ociad2	sp|Q9D8W7|OCAD2_MOUSE OCIA domain-containing protein 2 OS=Mus musculus OX=10090 GN=Ociad2 PE=1 SV=1	1	2	2	2	15.6	16.925	ND	104410000	NA	NA
sp|Q9D952|EVPL_MOUSE	Evpl	sp|Q9D952|EVPL_MOUSE Envoplakin OS=Mus musculus OX=10090 GN=Evpl PE=1 SV=3	1	1	1	1	1.1	232.01	ND	77732000	NA	NA
sp|Q9DBN5|LONP2_MOUSE	Lonp2	sp|Q9DBN5|LONP2_MOUSE Lon protease homolog 2, peroxisomal OS=Mus musculus OX=10090 GN=Lonp2 PE=1 SV=1	1	2	2	2	3.5	94.525	ND	38312000	NA	NA
sp|Q9DC28|KC1D_MOUSE;sp|Q9JMK2|KC1E_MOUSE	Csnk1d	sp|Q9DC28|KC1D_MOUSE Casein kinase I isoform delta OS=Mus musculus OX=10090 GN=Csnk1d PE=1 SV=2	2	3	3	3	9.6	47.316	ND	44990000	NA	NA
sp|Q9DCI3|STR3N_MOUSE	Stard3nl	sp|Q9DCI3|STR3N_MOUSE STARD3 N-terminal-like protein OS=Mus musculus OX=10090 GN=Stard3nl PE=1 SV=2	1	1	1	1	4.3	26.81	ND	96205000	NA	NA
sp|Q9EP52|TWSG1_MOUSE	Twsg1	sp|Q9EP52|TWSG1_MOUSE Twisted gastrulation protein homolog 1 OS=Mus musculus OX=10090 GN=Twsg1 PE=1 SV=1	1	2	2	2	15.8	24.8	ND	103020000	NA	NA
sp|Q9EPC1|PARVA_MOUSE	Parva	sp|Q9EPC1|PARVA_MOUSE Alpha-parvin OS=Mus musculus OX=10090 GN=Parva PE=1 SV=1	1	2	2	2	8.1	42.329	ND	58846000	NA	NA
sp|Q9EPL9|ACOX3_MOUSE	Acox3	sp|Q9EPL9|ACOX3_MOUSE Peroxisomal acyl-coenzyme A oxidase 3 OS=Mus musculus OX=10090 GN=Acox3 PE=1 SV=2	1	2	2	2	4.4	78.403	ND	58214000	NA	NA
sp|Q9ET54|PALLD_MOUSE;sp|Q5DTJ9|MYPN_MOUSE	Palld	sp|Q9ET54|PALLD_MOUSE Palladin OS=Mus musculus OX=10090 GN=Palld PE=1 SV=2	2	4	4	4	3.4	152.13	ND	104940000	NA	NA
sp|Q9JHI7|EXOS9_MOUSE	Exosc9	sp|Q9JHI7|EXOS9_MOUSE Exosome complex component RRP45 OS=Mus musculus OX=10090 GN=Exosc9 PE=1 SV=1	1	3	3	3	8	48.936	ND	141150000	NA	NA
sp|Q9JII6|AK1A1_MOUSE	Akr1a1	sp|Q9JII6|AK1A1_MOUSE Aldo-keto reductase family 1 member A1 OS=Mus musculus OX=10090 GN=Akr1a1 PE=1 SV=3	1	1	1	1	4.6	36.586	ND	86999000	NA	NA
sp|Q9JK23|PSMG1_MOUSE	Psmg1	sp|Q9JK23|PSMG1_MOUSE Proteasome assembly chaperone 1 OS=Mus musculus OX=10090 GN=Psmg1 PE=1 SV=1	1	2	2	2	8.3	33.104	ND	35572000	NA	NA
sp|Q9JKY0|CNOT9_MOUSE	Cnot9	sp|Q9JKY0|CNOT9_MOUSE CCR4-NOT transcription complex subunit 9 OS=Mus musculus OX=10090 GN=Cnot9 PE=1 SV=1	1	2	2	2	7.7	33.601	ND	50307000	NA	NA
sp|Q9JLV5|CUL3_MOUSE	Cul3	sp|Q9JLV5|CUL3_MOUSE Cullin-3 OS=Mus musculus OX=10090 GN=Cul3 PE=1 SV=1	1	3	3	3	3.3	88.947	ND	86374000	NA	NA
sp|Q9QWT9|KIFC1_MOUSE	Kifc1	sp|Q9QWT9|KIFC1_MOUSE Kinesin-like protein KIFC1 OS=Mus musculus OX=10090 GN=Kifc1 PE=1 SV=2	1	3	3	3	5.5	74.152	ND	109870000	NA	NA
sp|Q9QYH6|MAGD1_MOUSE	Maged1	sp|Q9QYH6|MAGD1_MOUSE Melanoma-associated antigen D1 OS=Mus musculus OX=10090 GN=Maged1 PE=1 SV=1	1	1	1	1	1	85.669	ND	30647000	NA	NA
sp|Q9QYI3|DNJC7_MOUSE	Dnajc7	sp|Q9QYI3|DNJC7_MOUSE DnaJ homolog subfamily C member 7 OS=Mus musculus OX=10090 GN=Dnajc7 PE=1 SV=2	1	3	3	3	7.7	56.475	ND	34174000	NA	NA
sp|Q9QZS3|NUMB_MOUSE;sp|O08919|NUMBL_MOUSE	Numb	sp|Q9QZS3|NUMB_MOUSE Protein numb homolog OS=Mus musculus OX=10090 GN=Numb PE=1 SV=1;sp|O08919|NUMBL_MOUSE Numb-like protein OS=Mus musculus OX=10090 GN=Numbl PE=1 SV=3	2	2	2	2	3.5	70.812	ND	100100000	NA	NA
sp|Q9R020|ZRAB2_MOUSE	Zranb2	sp|Q9R020|ZRAB2_MOUSE Zinc finger Ran-binding domain-containing protein 2 OS=Mus musculus OX=10090 GN=Zranb2 PE=1 SV=2	1	2	2	2	6.7	37.35	ND	83917000	NA	NA
sp|Q9R0Q6|ARC1A_MOUSE	Arpc1a	sp|Q9R0Q6|ARC1A_MOUSE Actin-related protein 2/3 complex subunit 1A OS=Mus musculus OX=10090 GN=Arpc1a PE=1 SV=1	1	4	3	3	16.8	41.626	ND	233670000	NA	NA
sp|Q9WTU0|PHF2_MOUSE	Phf2	sp|Q9WTU0|PHF2_MOUSE Lysine-specific demethylase PHF2 OS=Mus musculus OX=10090 GN=Phf2 PE=1 SV=2	1	2	2	2	1.8	120.81	ND	90303000	NA	NA
sp|Q9WUP4|PORED_MOUSE	Srd5a3	sp|Q9WUP4|PORED_MOUSE Polyprenol reductase OS=Mus musculus OX=10090 GN=Srd5a3 PE=1 SV=2	1	2	2	2	6.4	37.935	ND	66183000	NA	NA
sp|Q9WVG6|CARM1_MOUSE	Carm1	sp|Q9WVG6|CARM1_MOUSE Histone-arginine methyltransferase CARM1 OS=Mus musculus OX=10090 GN=Carm1 PE=1 SV=2	1	2	2	2	5.1	65.853	ND	151310000	NA	NA
sp|Q9Z0Y1|DCTN3_MOUSE	Dctn3	sp|Q9Z0Y1|DCTN3_MOUSE Dynactin subunit 3 OS=Mus musculus OX=10090 GN=Dctn3 PE=1 SV=2	1	1	1	1	4.3	20.978	ND	55110000	NA	NA
sp|Q9Z1T1|AP3B1_MOUSE	Ap3b1	sp|Q9Z1T1|AP3B1_MOUSE AP-3 complex subunit beta-1 OS=Mus musculus OX=10090 GN=Ap3b1 PE=1 SV=2	1	3	3	3	3.2	122.74	ND	21086000	NA	NA
sp|Q9Z1Y4|TRIP6_MOUSE	Trip6	sp|Q9Z1Y4|TRIP6_MOUSE Thyroid receptor-interacting protein 6 OS=Mus musculus OX=10090 GN=Trip6 PE=1 SV=1	1	1	1	1	2.7	50.933	ND	56816000	NA	NA
sp|Q3UN04|UBP30_MOUSE	Usp30	sp|Q3UN04|UBP30_MOUSE Ubiquitin carboxyl-terminal hydrolase 30 OS=Mus musculus OX=10090 GN=Usp30 PE=1 SV=1	1	2	2	2	7.9	58.221	155490000	1717800	90.5169	7.52577e-19
sp|Q9CZY3|UB2V1_MOUSE;sp|Q9D2M8|UB2V2_MOUSE	Ube2v1	sp|Q9CZY3|UB2V1_MOUSE Ubiquitin-conjugating enzyme E2 variant 1 OS=Mus musculus OX=10090 GN=Ube2v1 PE=1 SV=1;sp|Q9D2M8|UB2V2_MOUSE Ubiquitin-conjugating enzyme E2 variant 2 OS=Mus musculus OX=10090 GN=Ube2v2 PE=1 SV=4	2	2	2	2	17.7	16.355	242430000	12755000	19.0067	7.50049e-09
sp|Q0VBL3|RBM15_MOUSE	Rbm15	sp|Q0VBL3|RBM15_MOUSE RNA-binding protein 15 OS=Mus musculus OX=10090 GN=Rbm15 PE=1 SV=1	1	4	4	4	6.1	105.72	287960000	15970000	18.0313	1.38605e-08
sp|Q8VEH5|EPMIP_MOUSE	Epm2aip1	sp|Q8VEH5|EPMIP_MOUSE EPM2A-interacting protein 1 OS=Mus musculus OX=10090 GN=Epm2aip1 PE=1 SV=1	1	1	1	1	1.5	70.095	659400000	43808000	15.052	1.05004e-07
sp|Q9ERA6|TFP11_MOUSE	Tfip11	sp|Q9ERA6|TFP11_MOUSE Tuftelin-interacting protein 11 OS=Mus musculus OX=10090 GN=Tfip11 PE=1 SV=1	1	3	3	3	3.9	96.304	37730000	2656300	14.204	1.95969e-07
sp|Q8BRG8|TM209_MOUSE	Tmem209	sp|Q8BRG8|TM209_MOUSE Transmembrane protein 209 OS=Mus musculus OX=10090 GN=Tmem209 PE=2 SV=1	1	7	7	7	19.6	62.981	436890000	33782000	12.9326	5.23138e-07
sp|Q8R2N2|UTP4_MOUSE	Utp4	sp|Q8R2N2|UTP4_MOUSE U3 small nucleolar RNA-associated protein 4 homolog OS=Mus musculus OX=10090 GN=Utp4 PE=2 SV=3	1	5	5	5	12.4	76.908	374040000	30498000	12.2644	8.98408e-07
sp|Q80XN0|BDH_MOUSE	Bdh1	sp|Q80XN0|BDH_MOUSE D-beta-hydroxybutyrate dehydrogenase, mitochondrial OS=Mus musculus OX=10090 GN=Bdh1 PE=1 SV=2	1	5	5	5	23	38.299	317930000	27282000	11.6535	1.4973e-06
sp|O54790|MAFG_MOUSE;sp|Q61827|MAFK_MOUSE	Mafg	sp|O54790|MAFG_MOUSE Transcription factor MafG OS=Mus musculus OX=10090 GN=Mafg PE=1 SV=1	2	4	4	4	22.2	17.876	214070000	19971000	10.719	3.38022e-06
sp|Q6PDG5|SMRC2_MOUSE	Smarcc2	sp|Q6PDG5|SMRC2_MOUSE SWI/SNF complex subunit SMARCC2 OS=Mus musculus OX=10090 GN=Smarcc2 PE=1 SV=2	1	17	8	8	15.9	132.6	747510000	72452000	10.3173	4.86132e-06
sp|Q5RJG1|NOL10_MOUSE	Nol10	sp|Q5RJG1|NOL10_MOUSE Nucleolar protein 10 OS=Mus musculus OX=10090 GN=Nol10 PE=2 SV=1	1	5	5	5	12.4	80.076	238390000	23404000	10.1859	5.48519e-06
sp|Q8BSQ9|PB1_MOUSE	Pbrm1	sp|Q8BSQ9|PB1_MOUSE Protein polybromo-1 OS=Mus musculus OX=10090 GN=Pbrm1 PE=1 SV=4	1	10	10	10	7	187.19	887350000	92955000	9.54602	1.0009e-05
sp|O35874|SATT_MOUSE	Slc1a4	sp|O35874|SATT_MOUSE Neutral amino acid transporter A OS=Mus musculus OX=10090 GN=Slc1a4 PE=1 SV=1	1	6	6	6	19.9	56.061	651000000	69652000	9.34647	1.21329e-05
sp|O88286|WIZ_MOUSE	Wiz	sp|O88286|WIZ_MOUSE Protein Wiz OS=Mus musculus OX=10090 GN=Wiz PE=1 SV=2	1	7	7	7	7.4	184.29	546870000	62290000	8.77942	2.12464e-05
sp|P45591|COF2_MOUSE	Cfl2	sp|P45591|COF2_MOUSE Cofilin-2 OS=Mus musculus OX=10090 GN=Cfl2 PE=1 SV=1	1	4	3	3	21.7	18.709	291050000	34409000	8.45854	2.94449e-05
sp|Q8C7V3|UTP15_MOUSE	Utp15	sp|Q8C7V3|UTP15_MOUSE U3 small nucleolar RNA-associated protein 15 homolog OS=Mus musculus OX=10090 GN=Utp15 PE=1 SV=1	1	6	6	6	16.7	59.374	468300000	60807000	7.70142	6.54594e-05
sp|Q9D1C9|RRP7A_MOUSE	Rrp7a	sp|Q9D1C9|RRP7A_MOUSE Ribosomal RNA-processing protein 7 homolog A OS=Mus musculus OX=10090 GN=Rrp7a PE=2 SV=1	1	2	2	2	10.4	32.399	114010000	14993000	7.60422	7.27564e-05
sp|Q9Z0H3|SNF5_MOUSE	Smarcb1	sp|Q9Z0H3|SNF5_MOUSE SWI/SNF-related matrix-associated actin-dependent regulator of chromatin subfamily B member 1 OS=Mus musculus OX=10090 GN=Smarcb1 PE=1 SV=1	1	4	4	4	16.4	44.141	485410000	67320000	7.21049	0.000112503
sp|P42128|FOXK1_MOUSE;sp|Q3UCQ1|FOXK2_MOUSE	Foxk1	sp|P42128|FOXK1_MOUSE Forkhead box protein K1 OS=Mus musculus OX=10090 GN=Foxk1 PE=1 SV=2;sp|Q3UCQ1|FOXK2_MOUSE Forkhead box protein K2 OS=Mus musculus OX=10090 GN=Foxk2 PE=1 SV=3	2	2	2	2	2.9	74.919	189470000	26294000	7.20583	0.000113094
sp|Q5XG71|UTP20_MOUSE	Utp20	sp|Q5XG71|UTP20_MOUSE Small subunit processome component 20 homolog OS=Mus musculus OX=10090 GN=Utp20 PE=1 SV=2	1	6	6	6	2.6	317.74	283100000	39460000	7.17435	0.00011717
sp|Q497V5|SRBD1_MOUSE	Srbd1	sp|Q497V5|SRBD1_MOUSE S1 RNA-binding domain-containing protein 1 OS=Mus musculus OX=10090 GN=Srbd1 PE=2 SV=3	1	6	6	6	8.1	110.28	283760000	39621000	7.16186	0.000118831
sp|Q6NVF9|CPSF6_MOUSE	Cpsf6	sp|Q6NVF9|CPSF6_MOUSE Cleavage and polyadenylation specificity factor subunit 6 OS=Mus musculus OX=10090 GN=Cpsf6 PE=1 SV=1	1	5	5	5	13.6	59.152	315300000	45178000	6.97906	0.000146235
sp|Q8BGA5|KRR1_MOUSE	Krr1	sp|Q8BGA5|KRR1_MOUSE KRR1 small subunit processome component homolog OS=Mus musculus OX=10090 GN=Krr1 PE=2 SV=1	1	2	2	2	5.5	43.537	176810000	26625000	6.64075	0.000216381
sp|Q9D0R2|SYTC_MOUSE	Tars1	sp|Q9D0R2|SYTC_MOUSE Threonine--tRNA ligase 1, cytoplasmic OS=Mus musculus OX=10090 GN=Tars1 PE=1 SV=2	1	8	8	8	14.8	83.355	241960000	36883000	6.5602	0.000237905
sp|Q8BSF4|PISD_MOUSE	Pisd	sp|Q8BSF4|PISD_MOUSE Phosphatidylserine decarboxylase proenzyme, mitochondrial OS=Mus musculus OX=10090 GN=Pisd PE=2 SV=1	1	4	4	4	13.8	45.926	205250000	31325000	6.55227	0.000240144
sp|Q9D2C7|BI1_MOUSE	Tmbim6	sp|Q9D2C7|BI1_MOUSE Bax inhibitor 1 OS=Mus musculus OX=10090 GN=Tmbim6 PE=1 SV=1	1	3	3	3	6.3	26.477	693790000	106840000	6.49373	0.00025739
sp|Q9CWE0|MFR1L_MOUSE	Mtfr1l	sp|Q9CWE0|MFR1L_MOUSE Mitochondrial fission regulator 1-like OS=Mus musculus OX=10090 GN=Mtfr1l PE=1 SV=1	1	3	3	3	15.6	31.726	188500000	30267000	6.2279	0.000354118
sp|Q8VCF1|CANT1_MOUSE	Cant1	sp|Q8VCF1|CANT1_MOUSE Soluble calcium-activated nucleotidase 1 OS=Mus musculus OX=10090 GN=Cant1 PE=2 SV=1	1	3	3	3	11.9	45.652	183660000	31112000	5.90319	0.00052791
sp|Q8JZQ2|AFG32_MOUSE;sp|Q8C8R3|ANK2_MOUSE	Afg3l2	sp|Q8JZQ2|AFG32_MOUSE AFG3-like protein 2 OS=Mus musculus OX=10090 GN=Afg3l2 PE=1 SV=1	2	14	13	13	21.1	89.518	878800000	153740000	5.71614	0.000667761
sp|P61957|SUMO2_MOUSE;sp|Q9Z172|SUMO3_MOUSE	Sumo2	sp|P61957|SUMO2_MOUSE Small ubiquitin-related modifier 2 OS=Mus musculus OX=10090 GN=Sumo2 PE=1 SV=1	2	3	3	3	33.7	10.871	1180600000	213250000	5.53623	0.000840147
sp|Q61687|ATRX_MOUSE	Atrx	sp|Q61687|ATRX_MOUSE Transcriptional regulator ATRX OS=Mus musculus OX=10090 GN=Atrx PE=1 SV=3	1	7	7	7	4.5	278.58	398810000	72196000	5.52399	0.000853482
sp|P36371|TAP2_MOUSE	Tap2	sp|P36371|TAP2_MOUSE Antigen peptide transporter 2 OS=Mus musculus OX=10090 GN=Tap2 PE=1 SV=1	1	8	8	8	16.7	77.444	463300000	85641000	5.40979	0.000989427
sp|Q8BIP0|SYDM_MOUSE	Dars2	sp|Q8BIP0|SYDM_MOUSE Aspartate--tRNA ligase, mitochondrial OS=Mus musculus OX=10090 GN=Dars2 PE=1 SV=1	1	5	5	5	9.2	74.101	319360000	59306000	5.38495	0.00102195
sp|Q99104|MYO5A_MOUSE	Myo5a	sp|Q99104|MYO5A_MOUSE Unconventional myosin-Va OS=Mus musculus OX=10090 GN=Myo5a PE=1 SV=2	1	7	7	7	4.7	215.54	479880000	90510000	5.30196	0.00113919
sp|Q9QYE6|GOGA5_MOUSE	Golga5	sp|Q9QYE6|GOGA5_MOUSE Golgin subfamily A member 5 OS=Mus musculus OX=10090 GN=Golga5 PE=1 SV=2	1	15	15	15	24.6	82.367	2490700000	481530000	5.17247	0.00135169
sp|Q7TMI3|UHRF2_MOUSE	Uhrf2	sp|Q7TMI3|UHRF2_MOUSE E3 ubiquitin-protein ligase UHRF2 OS=Mus musculus OX=10090 GN=Uhrf2 PE=1 SV=1	1	4	2	2	5.2	90.105	120720000	23517000	5.13331	0.00142402
sp|Q5SUF2|LC7L3_MOUSE	Luc7l3	sp|Q5SUF2|LC7L3_MOUSE Luc7-like protein 3 OS=Mus musculus OX=10090 GN=Luc7l3 PE=1 SV=1	1	6	6	6	16.7	51.45	101860000	19875000	5.12503	0.00143983
sp|Q9ERG2|STRN3_MOUSE	Strn3	sp|Q9ERG2|STRN3_MOUSE Striatin-3 OS=Mus musculus OX=10090 GN=Strn3 PE=1 SV=1	1	2	2	2	3.3	87.149	172690000	33924000	5.0905	0.00150784
sp|Q8BHL3|TB10B_MOUSE	Tbc1d10b	sp|Q8BHL3|TB10B_MOUSE TBC1 domain family member 10B OS=Mus musculus OX=10090 GN=Tbc1d10b PE=1 SV=2	1	3	3	3	6.3	87.274	180770000	35587000	5.07966	0.00152988
sp|Q9D6S7|RRFM_MOUSE	Mrrf	sp|Q9D6S7|RRFM_MOUSE Ribosome-recycling factor, mitochondrial OS=Mus musculus OX=10090 GN=Mrrf PE=1 SV=1	1	1	1	1	6.1	29.05	179530000	35410000	5.07004	0.00154975
sp|Q9JJA4|WDR12_MOUSE	Wdr12	sp|Q9JJA4|WDR12_MOUSE Ribosome biogenesis protein WDR12 OS=Mus musculus OX=10090 GN=Wdr12 PE=1 SV=1	1	4	4	4	16.3	47.346	504480000	99525000	5.06888	0.00155216
sp|Q99L28|RLP24_MOUSE	Rsl24d1	sp|Q99L28|RLP24_MOUSE Probable ribosome biogenesis protein RLP24 OS=Mus musculus OX=10090 GN=Rsl24d1 PE=2 SV=1	1	1	1	1	11	19.611	134530000	26830000	5.01416	0.00167065
sp|Q6P9R1|DDX51_MOUSE	Ddx51	sp|Q6P9R1|DDX51_MOUSE ATP-dependent RNA helicase DDX51 OS=Mus musculus OX=10090 GN=Ddx51 PE=1 SV=1	1	6	6	6	12.2	70.367	154610000	30897000	5.00405	0.0016936
sp|Q8R3N1|NOP14_MOUSE	Nop14	sp|Q8R3N1|NOP14_MOUSE Nucleolar protein 14 OS=Mus musculus OX=10090 GN=Nop14 PE=1 SV=2	1	5	5	5	8.8	98.768	251980000	51183000	4.92312	0.00188976
sp|Q8CJF7|ELYS_MOUSE	Ahctf1	sp|Q8CJF7|ELYS_MOUSE Protein ELYS OS=Mus musculus OX=10090 GN=Ahctf1 PE=1 SV=1	1	11	11	11	8.6	247.64	1198200000	243430000	4.92215	0.00189224
sp|Q9CPT5|NOP16_MOUSE	Nop16	sp|Q9CPT5|NOP16_MOUSE Nucleolar protein 16 OS=Mus musculus OX=10090 GN=Nop16 PE=1 SV=1	1	4	4	4	31.5	21.139	359300000	73646000	4.87874	0.0020075
sp|Q5PSV9|MDC1_MOUSE	Mdc1	sp|Q5PSV9|MDC1_MOUSE Mediator of DNA damage checkpoint protein 1 OS=Mus musculus OX=10090 GN=Mdc1 PE=1 SV=1	1	10	10	10	10.6	184.67	804100000	166380000	4.83291	0.00213737
sp|Q8BTY8|SCFD2_MOUSE	Scfd2	sp|Q8BTY8|SCFD2_MOUSE Sec1 family domain-containing protein 2 OS=Mus musculus OX=10090 GN=Scfd2 PE=1 SV=1	1	6	6	6	11	74.75	201630000	42198000	4.77819	0.00230431
sp|Q9QXV1|CBX8_MOUSE;sp|Q9DBY5|CBX6_MOUSE	Cbx8	sp|Q9QXV1|CBX8_MOUSE Chromobox protein homolog 8 OS=Mus musculus OX=10090 GN=Cbx8 PE=1 SV=1	2	5	5	5	19.3	39.859	257030000	55504000	4.63084	0.00282694
sp|Q6ZQL4|WDR43_MOUSE	Wdr43	sp|Q6ZQL4|WDR43_MOUSE WD repeat-containing protein 43 OS=Mus musculus OX=10090 GN=Wdr43 PE=1 SV=2	1	10	10	10	18.8	75.38	1230500000	266660000	4.61449	0.00289229
sp|Q8R5K4|NOL6_MOUSE	Nol6	sp|Q8R5K4|NOL6_MOUSE Nucleolar protein 6 OS=Mus musculus OX=10090 GN=Nol6 PE=2 SV=2	1	9	9	9	11.5	129.23	574690000	125290000	4.58688	0.00300636
sp|Q9JJT0|RCL1_MOUSE	Rcl1	sp|Q9JJT0|RCL1_MOUSE RNA 3-terminal phosphate cyclase-like protein OS=Mus musculus OX=10090 GN=Rcl1 PE=2 SV=1	1	5	5	5	16.4	40.84	301690000	66614000	4.52893	0.00326168
sp|Q9JMD0|ZN207_MOUSE	Znf207	sp|Q9JMD0|ZN207_MOUSE BUB3-interacting and GLEBS motif-containing protein ZNF207 OS=Mus musculus OX=10090 GN=Znf207 PE=1 SV=1	1	4	4	4	9.5	52.792	305930000	68540000	4.46352	0.00357793
sp|Q8CFE3|RCOR1_MOUSE;sp|Q6PGA0|RCOR3_MOUSE	Rcor1	sp|Q8CFE3|RCOR1_MOUSE REST corepressor 1 OS=Mus musculus OX=10090 GN=Rcor1 PE=1 SV=3	2	5	5	5	14.6	52.714	303760000	68077000	4.46201	0.00358565
sp|Q91WM3|U3IP2_MOUSE	Rrp9	sp|Q91WM3|U3IP2_MOUSE U3 small nucleolar RNA-interacting protein 2 OS=Mus musculus OX=10090 GN=Rrp9 PE=1 SV=1	1	8	8	8	28.6	52.106	813620000	182480000	4.45868	0.00360262
sp|Q9CPW7|ZMAT2_MOUSE	Zmat2	sp|Q9CPW7|ZMAT2_MOUSE Zinc finger matrin-type protein 2 OS=Mus musculus OX=10090 GN=Zmat2 PE=2 SV=1	1	2	2	2	10.6	23.612	119150000	27162000	4.38664	0.00399207
sp|P97825|JUPI1_MOUSE	Jpt1	sp|P97825|JUPI1_MOUSE Jupiter microtubule associated homolog 1 OS=Mus musculus OX=10090 GN=Jpt1 PE=1 SV=3	1	3	3	3	37.7	16.08	525100000	120060000	4.37365	0.00406699
sp|Q8VI84|NOC3L_MOUSE	Noc3l	sp|Q8VI84|NOC3L_MOUSE Nucleolar complex protein 3 homolog OS=Mus musculus OX=10090 GN=Noc3l PE=2 SV=2	1	3	3	3	5.5	93.21	204410000	47152000	4.33513	0.00429801
sp|Q9Z2D6|MECP2_MOUSE	Mecp2	sp|Q9Z2D6|MECP2_MOUSE Methyl-CpG-binding protein 2 OS=Mus musculus OX=10090 GN=Mecp2 PE=1 SV=1	1	2	2	2	5.8	52.307	261460000	60337000	4.33333	0.00430914
sp|P12382|PFKAL_MOUSE	Pfkl	sp|P12382|PFKAL_MOUSE ATP-dependent 6-phosphofructokinase, liver type OS=Mus musculus OX=10090 GN=Pfkl PE=1 SV=4	1	5	5	3	8.7	85.359	264110000	62568000	4.22117	0.00506736
sp|Q91VJ1|AIM2_MOUSE	Aim2	sp|Q91VJ1|AIM2_MOUSE Interferon-inducible protein AIM2 OS=Mus musculus OX=10090 GN=Aim2 PE=1 SV=2	1	2	2	2	8.8	40.155	182820000	43805000	4.1735	0.00543167
sp|Q99K23|UFSP2_MOUSE	Ufsp2	sp|Q99K23|UFSP2_MOUSE Ufm1-specific protease 2 OS=Mus musculus OX=10090 GN=Ufsp2 PE=1 SV=1	1	5	5	5	15.4	52.515	328660000	78790000	4.17134	0.00544879
sp|P70257|NFIX_MOUSE	Nfix	sp|P70257|NFIX_MOUSE Nuclear factor 1 X-type OS=Mus musculus OX=10090 GN=Nfix PE=1 SV=2	1	4	3	2	10.2	53.394	192150000	46086000	4.16938	0.00546443
sp|Q9QY81|PO210_MOUSE	Nup210	sp|Q9QY81|PO210_MOUSE Nuclear pore membrane glycoprotein 210 OS=Mus musculus OX=10090 GN=Nup210 PE=1 SV=2	1	17	17	17	14.3	204.1	2181100000	535830000	4.07051	0.00631763
sp|Q69Z99|ZN512_MOUSE	Znf512	sp|Q69Z99|ZN512_MOUSE Zinc finger protein 512 OS=Mus musculus OX=10090 GN=Znf512 PE=2 SV=2	1	8	8	8	24	63.908	890170000	224870000	3.9586	0.00745789
sp|P61965|WDR5_MOUSE	Wdr5	sp|P61965|WDR5_MOUSE WD repeat-containing protein 5 OS=Mus musculus OX=10090 GN=Wdr5 PE=1 SV=1	1	6	6	6	27.5	36.588	811340000	206400000	3.93091	0.00777264
sp|P21981|TGM2_MOUSE	Tgm2	sp|P21981|TGM2_MOUSE Protein-glutamine gamma-glutamyltransferase 2 OS=Mus musculus OX=10090 GN=Tgm2 PE=1 SV=4	1	4	4	4	8.3	77.06	152440000	39183000	3.89046	0.00825815
sp|P41216|ACSL1_MOUSE	Acsl1	sp|P41216|ACSL1_MOUSE Long-chain-fatty-acid--CoA ligase 1 OS=Mus musculus OX=10090 GN=Acsl1 PE=1 SV=2	1	6	4	4	9.4	77.951	263720000	68013000	3.87749	0.00842058
sp|Q66GT5|PTPM1_MOUSE	Ptpmt1	sp|Q66GT5|PTPM1_MOUSE Phosphatidylglycerophosphatase and protein-tyrosine phosphatase 1 OS=Mus musculus OX=10090 GN=Ptpmt1 PE=1 SV=1	1	6	6	6	31.6	21.942	401160000	104020000	3.85657	0.00868993
sp|Q8K4B0|MTA1_MOUSE;sp|Q924K8|MTA3_MOUSE	Mta1	sp|Q8K4B0|MTA1_MOUSE Metastasis-associated protein MTA1 OS=Mus musculus OX=10090 GN=Mta1 PE=1 SV=1	2	10	8	8	15.1	80.797	517340000	134570000	3.84439	0.00885081
sp|Q9QXK7|CPSF3_MOUSE	Cpsf3	sp|Q9QXK7|CPSF3_MOUSE Cleavage and polyadenylation specificity factor subunit 3 OS=Mus musculus OX=10090 GN=Cpsf3 PE=1 SV=2	1	12	12	12	27	77.504	642160000	167820000	3.82648	0.00909334
sp|Q9DCB8|ISCA2_MOUSE	Isca2	sp|Q9DCB8|ISCA2_MOUSE Iron-sulfur cluster assembly 2 homolog, mitochondrial OS=Mus musculus OX=10090 GN=Isca2 PE=1 SV=2	1	3	3	3	23.4	16.718	154150000	40366000	3.81881	0.00919939
sp|Q9EPB5|SERHL_MOUSE	Serhl	sp|Q9EPB5|SERHL_MOUSE Serine hydrolase-like protein OS=Mus musculus OX=10090 GN=Serhl PE=1 SV=1	1	7	7	7	30.5	35.31	228490000	60264000	3.79148	0.00958787
sp|Q8K2C8|GPAT4_MOUSE;sp|Q8C0N2|GPAT3_MOUSE	Gpat4	sp|Q8K2C8|GPAT4_MOUSE Glycerol-3-phosphate acyltransferase 4 OS=Mus musculus OX=10090 GN=Gpat4 PE=1 SV=1;sp|Q8C0N2|GPAT3_MOUSE Glycerol-3-phosphate acyltransferase 3 OS=Mus musculus OX=10090 GN=Gpat3 PE=1 SV=1	2	3	3	3	7.2	52.181	87609000	23318000	3.75714	0.0101011
sp|P48725|PCNT_MOUSE	Pcnt	sp|P48725|PCNT_MOUSE Pericentrin OS=Mus musculus OX=10090 GN=Pcnt PE=1 SV=2	1	8	8	8	3.1	329.46	263300000	70276000	3.74666	0.0102636
sp|Q9CPZ8|COXM1_MOUSE	Cmc1	sp|Q9CPZ8|COXM1_MOUSE COX assembly mitochondrial protein homolog OS=Mus musculus OX=10090 GN=Cmc1 PE=1 SV=1	1	4	4	4	53.8	12.552	422410000	112980000	3.7388	0.0103871
sp|Q6ZWQ0|SYNE2_MOUSE;sp|Q6ZWR6|SYNE1_MOUSE	Syne2	sp|Q6ZWQ0|SYNE2_MOUSE Nesprin-2 OS=Mus musculus OX=10090 GN=Syne2 PE=1 SV=2	2	44	44	44	9.2	782.72	2759200000	742680000	3.71519	0.010768
sp|Q6NVG1|LPCT4_MOUSE	Lpcat4	sp|Q6NVG1|LPCT4_MOUSE Lysophospholipid acyltransferase LPCAT4 OS=Mus musculus OX=10090 GN=Lpcat4 PE=1 SV=1	1	3	3	3	8.4	57.143	174040000	47082000	3.69653	0.0110797
sp|Q3UQ28|PXDN_MOUSE	Pxdn	sp|Q3UQ28|PXDN_MOUSE Peroxidasin homolog OS=Mus musculus OX=10090 GN=Pxdn PE=1 SV=2	1	4	4	4	3.2	165.1	68230000	18970000	3.59673	0.0129176
sp|P56960|EXOSX_MOUSE	Exosc10	sp|P56960|EXOSX_MOUSE Exosome component 10 OS=Mus musculus OX=10090 GN=Exosc10 PE=1 SV=2	1	4	4	4	4.8	100.94	251070000	69904000	3.59164	0.0130197
sp|Q6NS46|RRP5_MOUSE	Pdcd11	sp|Q6NS46|RRP5_MOUSE Protein RRP5 homolog OS=Mus musculus OX=10090 GN=Pdcd11 PE=1 SV=2	1	22	22	22	15.8	207.78	1575100000	439120000	3.58695	0.0131145
sp|Q9CWX2|CIA30_MOUSE	Ndufaf1	sp|Q9CWX2|CIA30_MOUSE Complex I intermediate-associated protein 30, mitochondrial OS=Mus musculus OX=10090 GN=Ndufaf1 PE=1 SV=2	1	4	4	4	14.6	37.809	183530000	51424000	3.56896	0.013485
sp|Q8BVE8|NSD2_MOUSE	Nsd2	sp|Q8BVE8|NSD2_MOUSE Histone-lysine N-methyltransferase NSD2 OS=Mus musculus OX=10090 GN=Nsd2 PE=1 SV=2	1	8	8	8	10	152.25	646630000	183520000	3.52349	0.0144719
sp|Q8CFQ3|AQR_MOUSE	Aqr	sp|Q8CFQ3|AQR_MOUSE RNA helicase aquarius OS=Mus musculus OX=10090 GN=Aqr PE=1 SV=2	1	12	12	12	11.3	170.29	628820000	180420000	3.48531	0.0153598
sp|Q9Z148|EHMT2_MOUSE	Ehmt2	sp|Q9Z148|EHMT2_MOUSE Histone-lysine N-methyltransferase EHMT2 OS=Mus musculus OX=10090 GN=Ehmt2 PE=1 SV=2	1	4	4	4	5.9	138.04	275640000	79221000	3.47938	0.0155029
sp|Q9EQ80|NIF3L_MOUSE	Nif3l1	sp|Q9EQ80|NIF3L_MOUSE NIF3-like protein 1 OS=Mus musculus OX=10090 GN=Nif3l1 PE=1 SV=4	1	2	2	2	10.9	41.745	167850000	48267000	3.47753	0.0155478
sp|Q8BUI3|LRWD1_MOUSE	LRWD1	sp|Q8BUI3|LRWD1_MOUSE Leucine-rich repeat and WD repeat-containing protein 1 OS=Mus musculus OX=10090 GN=LRWD1 PE=2 SV=1	1	4	4	4	9.6	71.593	335360000	97532000	3.43846	0.0165295
sp|Q8BH47|SC22A_MOUSE	Sec22a	sp|Q8BH47|SC22A_MOUSE Vesicle-trafficking protein SEC22a OS=Mus musculus OX=10090 GN=Sec22a PE=2 SV=1	1	2	2	2	15	35.024	285340000	82996000	3.438	0.0165415
sp|Q8BHB4|WDR3_MOUSE	Wdr3	sp|Q8BHB4|WDR3_MOUSE WD repeat-containing protein 3 OS=Mus musculus OX=10090 GN=Wdr3 PE=1 SV=1	1	5	5	5	9.2	105.77	417210000	121940000	3.42144	0.0169777
sp|Q0GNC1|INF2_MOUSE	Inf2	sp|Q0GNC1|INF2_MOUSE Inverted formin-2 OS=Mus musculus OX=10090 GN=Inf2 PE=1 SV=1	1	3	3	3	4.1	138.56	76024000	22320000	3.40609	0.0173927
sp|P57787|MOT4_MOUSE	Slc16a3	sp|P57787|MOT4_MOUSE Monocarboxylate transporter 4 OS=Mus musculus OX=10090 GN=Slc16a3 PE=1 SV=1	1	2	2	2	4.5	50.373	141240000	41519000	3.40182	0.0175103
sp|Q9Z103|ADNP_MOUSE	Adnp	sp|Q9Z103|ADNP_MOUSE Activity-dependent neuroprotector homeobox protein OS=Mus musculus OX=10090 GN=Adnp PE=1 SV=2	1	13	13	13	17.7	124.31	966240000	284730000	3.39353	0.0177405
sp|Q91YK2|RRP1B_MOUSE	Rrp1b	sp|Q91YK2|RRP1B_MOUSE Ribosomal RNA processing protein 1 homolog B OS=Mus musculus OX=10090 GN=Rrp1b PE=1 SV=2	1	3	3	3	5.2	80.581	75776000	22414000	3.38074	0.0181021
sp|Q921E6|EED_MOUSE	Eed	sp|Q921E6|EED_MOUSE Polycomb protein EED OS=Mus musculus OX=10090 GN=Eed PE=1 SV=1	1	5	5	5	11.3	50.197	200660000	59508000	3.37198	0.0183544
sp|Q5SSI6|UTP18_MOUSE	Utp18	sp|Q5SSI6|UTP18_MOUSE U3 small nucleolar RNA-associated protein 18 homolog OS=Mus musculus OX=10090 GN=Utp18 PE=1 SV=1	1	6	6	6	18.1	61.217	627260000	188440000	3.3287	0.019657
sp|Q80X32|CE024_MOUSE		sp|Q80X32|CE024_MOUSE UPF0461 protein C5orf24 homolog OS=Mus musculus OX=10090 PE=2 SV=1	1	4	4	4	38.8	20.139	403160000	121710000	3.31246	0.0201706
sp|Q9CY66|GAR1_MOUSE	Gar1	sp|Q9CY66|GAR1_MOUSE H/ACA ribonucleoprotein complex subunit 1 OS=Mus musculus OX=10090 GN=Gar1 PE=1 SV=1	1	5	5	5	29.4	23.474	1238400000	375140000	3.30117	0.0205364
sp|Q9DCT5|SDF2_MOUSE	Sdf2	sp|Q9DCT5|SDF2_MOUSE Stromal cell-derived factor 2 OS=Mus musculus OX=10090 GN=Sdf2 PE=1 SV=1	1	4	4	4	28.4	23.159	296110000	89971000	3.29117	0.0208659
sp|Q61164|CTCF_MOUSE;sp|A2APF3|CTCFL_MOUSE	Ctcf	sp|Q61164|CTCF_MOUSE Transcriptional repressor CTCF OS=Mus musculus OX=10090 GN=Ctcf PE=1 SV=2	2	15	15	15	34	83.745	2622700000	799630000	3.27989	0.0212445
sp|P58462|FOXP1_MOUSE	Foxp1	sp|P58462|FOXP1_MOUSE Forkhead box protein P1 OS=Mus musculus OX=10090 GN=Foxp1 PE=1 SV=1	1	1	1	1	2.1	78.832	120420000	36883000	3.26492	0.0217584
sp|Q9D554|SF3A3_MOUSE	Sf3a3	sp|Q9D554|SF3A3_MOUSE Splicing factor 3A subunit 3 OS=Mus musculus OX=10090 GN=Sf3a3 PE=1 SV=2	1	14	14	14	34.7	58.841	1965600000	602890000	3.2603	0.0219197
sp|P24472|GSTA4_MOUSE;sp|P30115|GSTA3_MOUSE;sp|P13745|GSTA1_MOUSE	Gsta4	sp|P24472|GSTA4_MOUSE Glutathione S-transferase A4 OS=Mus musculus OX=10090 GN=Gsta4 PE=1 SV=3	3	4	4	4	22.5	25.564	120490000	37160000	3.24247	0.0225539
sp|Q921N7|TMM70_MOUSE	Tmem70	sp|Q921N7|TMM70_MOUSE Transmembrane protein 70, mitochondrial OS=Mus musculus OX=10090 GN=Tmem70 PE=2 SV=2	1	1	1	1	3.6	28.274	86821000	26827000	3.23633	0.0227767
sp|Q8BGX2|TIM29_MOUSE	Timm29	sp|Q8BGX2|TIM29_MOUSE Mitochondrial import inner membrane translocase subunit Tim29 OS=Mus musculus OX=10090 GN=Timm29 PE=1 SV=1	1	4	4	4	18.4	29.415	226840000	70280000	3.22766	0.0230953
sp|P70318|TIAR_MOUSE	Tial1	sp|P70318|TIAR_MOUSE Nucleolysin TIAR OS=Mus musculus OX=10090 GN=Tial1 PE=1 SV=1	1	4	2	2	13	43.388	269460000	83506000	3.22683	0.0231259
sp|Q7TSH6|SCAF4_MOUSE;sp|Q6DID3|SCAF8_MOUSE	Scaf4	sp|Q7TSH6|SCAF4_MOUSE SR-related and CTD-associated factor 4 OS=Mus musculus OX=10090 GN=Scaf4 PE=1 SV=1;sp|Q6DID3|SCAF8_MOUSE SR-related and CTD-associated factor 8 OS=Mus musculus OX=10090 GN=Scaf8 PE=1 SV=1	2	3	3	3	2.2	129.05	185650000	57932000	3.20462	0.0239655
sp|Q8C854|MYEF2_MOUSE	Myef2	sp|Q8C854|MYEF2_MOUSE Myelin expression factor 2 OS=Mus musculus OX=10090 GN=Myef2 PE=1 SV=1	1	21	21	21	49.9	63.294	3710300000	1158500000	3.20268	0.0240405
sp|Q8VDT9|RM50_MOUSE	Mrpl50	sp|Q8VDT9|RM50_MOUSE 39S ribosomal protein L50, mitochondrial OS=Mus musculus OX=10090 GN=Mrpl50 PE=1 SV=2	1	3	3	3	34	18.213	960240000	300070000	3.20005	0.024142
sp|Q3TCH7|CUL4A_MOUSE	Cul4a	sp|Q3TCH7|CUL4A_MOUSE Cullin-4A OS=Mus musculus OX=10090 GN=Cul4a PE=1 SV=1	1	9	9	3	13	87.752	518970000	162920000	3.18543	0.0247168
sp|Q9JKX4|AATF_MOUSE	Aatf	sp|Q9JKX4|AATF_MOUSE Protein AATF OS=Mus musculus OX=10090 GN=Aatf PE=1 SV=1	1	3	3	3	12.5	59.481	408630000	128620000	3.17703	0.0250534
sp|Q99LC2|CSTF1_MOUSE	Cstf1	sp|Q99LC2|CSTF1_MOUSE Cleavage stimulation factor subunit 1 OS=Mus musculus OX=10090 GN=Cstf1 PE=1 SV=1	1	5	5	5	19.5	48.381	343450000	109560000	3.13481	0.026821
sp|Q9CSN1|SNW1_MOUSE	Snw1	sp|Q9CSN1|SNW1_MOUSE SNW domain-containing protein 1 OS=Mus musculus OX=10090 GN=Snw1 PE=1 SV=3	1	17	17	17	42.2	61.475	1922900000	614400000	3.12972	0.027043
sp|Q99J27|ACATN_MOUSE	Slc33a1	sp|Q99J27|ACATN_MOUSE Acetyl-coenzyme A transporter 1 OS=Mus musculus OX=10090 GN=Slc33a1 PE=1 SV=1	1	4	4	4	8.7	61.075	257110000	82815000	3.10463	0.0281654
sp|Q9DBV4|MXRA8_MOUSE	Mxra8	sp|Q9DBV4|MXRA8_MOUSE Matrix remodeling-associated protein 8 OS=Mus musculus OX=10090 GN=Mxra8 PE=1 SV=1	1	3	3	3	10.4	49.75	168930000	54419000	3.10425	0.028183
sp|Q9CQL5|RM18_MOUSE	Mrpl18	sp|Q9CQL5|RM18_MOUSE 39S ribosomal protein L18, mitochondrial OS=Mus musculus OX=10090 GN=Mrpl18 PE=1 SV=1	1	2	2	2	13.9	20.677	146790000	47378000	3.09827	0.0284576
sp|O88532|ZFR_MOUSE	Zfr	sp|O88532|ZFR_MOUSE Zinc finger RNA-binding protein OS=Mus musculus OX=10090 GN=Zfr PE=1 SV=2	1	15	15	15	23.8	116.86	880890000	285870000	3.08144	0.0292471
sp|Q9CPS7|PNO1_MOUSE	Pno1	sp|Q9CPS7|PNO1_MOUSE RNA-binding protein PNO1 OS=Mus musculus OX=10090 GN=Pno1 PE=1 SV=1	1	5	5	5	34.7	27.453	303990000	99460000	3.0564	0.030464
sp|Q810V0|MPP10_MOUSE	Mphosph10	sp|Q810V0|MPP10_MOUSE U3 small nucleolar ribonucleoprotein protein MPP10 OS=Mus musculus OX=10090 GN=Mphosph10 PE=1 SV=2	1	5	5	5	13.1	78.734	457480000	150410000	3.04155	0.0312113
sp|Q9CR98|F136A_MOUSE	Fam136a	sp|Q9CR98|F136A_MOUSE Protein FAM136A OS=Mus musculus OX=10090 GN=Fam136a PE=1 SV=1	1	5	5	5	31.2	15.674	277760000	91732000	3.02795	0.0319127
sp|Q61216|MRE11_MOUSE	Mre11	sp|Q61216|MRE11_MOUSE Double-strand break repair protein MRE11 OS=Mus musculus OX=10090 GN=Mre11 PE=1 SV=1	1	6	6	6	10.9	80.222	327950000	108510000	3.0223	0.0322089
sp|Q80WW9|DDRGK_MOUSE	Ddrgk1	sp|Q80WW9|DDRGK_MOUSE DDRGK domain-containing protein 1 OS=Mus musculus OX=10090 GN=Ddrgk1 PE=1 SV=2	1	5	5	5	26	35.977	424840000	141550000	3.00134	0.0333337
sp|Q9DBY8|NVL_MOUSE	Nvl	sp|Q9DBY8|NVL_MOUSE Nuclear valosin-containing protein-like OS=Mus musculus OX=10090 GN=Nvl PE=1 SV=1	1	1	1	1	1.8	94.475	62559000	20848000	3.00072	0.0333677
sp|P58466|CTDS1_MOUSE	Ctdsp1	sp|P58466|CTDS1_MOUSE Carboxy-terminal domain RNA polymerase II polypeptide A small phosphatase 1 OS=Mus musculus OX=10090 GN=Ctdsp1 PE=1 SV=1	1	3	2	2	13.4	29.266	59865000	20150000	2.97097	0.035038
sp|Q922F4|TBB6_MOUSE	Tubb6	sp|Q922F4|TBB6_MOUSE Tubulin beta-6 chain OS=Mus musculus OX=10090 GN=Tubb6 PE=1 SV=1	1	20	8	6	61.7	50.09	1382100000	471440000	2.93166	0.0373819
sp|Q91X20|ASH2L_MOUSE	Ash2l	sp|Q91X20|ASH2L_MOUSE Set1/Ash2 histone methyltransferase complex subunit ASH2 OS=Mus musculus OX=10090 GN=Ash2l PE=1 SV=1	1	2	2	2	5	68.249	114710000	39232000	2.92389	0.0378643
sp|Q9WUD1|CHIP_MOUSE	Stub1	sp|Q9WUD1|CHIP_MOUSE STIP1 homology and U box-containing protein 1 OS=Mus musculus OX=10090 GN=Stub1 PE=1 SV=1	1	4	4	4	12.5	34.909	185600000	63767000	2.9106	0.0387053
sp|Q8VE38|OXND1_MOUSE	Oxnad1	sp|Q8VE38|OXND1_MOUSE Oxidoreductase NAD-binding domain-containing protein 1 OS=Mus musculus OX=10090 GN=Oxnad1 PE=1 SV=2	1	3	3	3	10.3	34.727	173760000	59704000	2.91036	0.0387206
sp|Q8R3F5|FABD_MOUSE	Mcat	sp|Q8R3F5|FABD_MOUSE Malonyl-CoA-acyl carrier protein transacylase, mitochondrial OS=Mus musculus OX=10090 GN=Mcat PE=1 SV=3	1	3	3	3	17.3	41.928	361010000	124130000	2.90832	0.0388512
sp|Q8C3X2|CC90B_MOUSE	Ccdc90b	sp|Q8C3X2|CC90B_MOUSE Coiled-coil domain-containing protein 90B, mitochondrial OS=Mus musculus OX=10090 GN=Ccdc90b PE=1 SV=1	1	7	7	7	35.2	29.596	321770000	110710000	2.90642	0.0389734
sp|Q9ESX5|DKC1_MOUSE	Dkc1	sp|Q9ESX5|DKC1_MOUSE H/ACA ribonucleoprotein complex subunit DKC1 OS=Mus musculus OX=10090 GN=Dkc1 PE=1 SV=4	1	16	16	16	39.9	57.401	3190200000	1103900000	2.88994	0.0400518
sp|Q9CXI0|COQ5_MOUSE	Coq5	sp|Q9CXI0|COQ5_MOUSE 2-methoxy-6-polyprenyl-1,4-benzoquinol methylase, mitochondrial OS=Mus musculus OX=10090 GN=Coq5 PE=1 SV=2	1	4	4	4	17.7	37.335	265480000	91907000	2.88857	0.0401424
sp|Q8BGR2|LRC8D_MOUSE	Lrrc8d	sp|Q8BGR2|LRC8D_MOUSE Volume-regulated anion channel subunit LRRC8D OS=Mus musculus OX=10090 GN=Lrrc8d PE=1 SV=1	1	4	4	4	6.9	98.112	132170000	45899000	2.87958	0.0407451
sp|Q91VJ5|PQBP1_MOUSE	Pqbp1	sp|Q91VJ5|PQBP1_MOUSE Polyglutamine-binding protein 1 OS=Mus musculus OX=10090 GN=Pqbp1 PE=1 SV=1	1	2	2	2	12.9	30.597	337460000	117480000	2.87249	0.0412275
sp|Q8VCY6|UTP6_MOUSE	Utp6	sp|Q8VCY6|UTP6_MOUSE U3 small nucleolar RNA-associated protein 6 homolog OS=Mus musculus OX=10090 GN=Utp6 PE=2 SV=1	1	2	2	2	5.7	70.429	171790000	60251000	2.85124	0.0427088
sp|Q06180|PTN2_MOUSE	Ptpn2	sp|Q06180|PTN2_MOUSE Tyrosine-protein phosphatase non-receptor type 2 OS=Mus musculus OX=10090 GN=Ptpn2 PE=1 SV=2	1	2	2	2	6.2	47.36	164850000	57932000	2.84558	0.0431129
sp|P53569|CEBPZ_MOUSE	Cebpz	sp|P53569|CEBPZ_MOUSE CCAAT/enhancer-binding protein zeta OS=Mus musculus OX=10090 GN=Cebpz PE=1 SV=2	1	8	8	8	9.8	120.26	368450000	129540000	2.8443	0.043205
sp|Q8K009|AL1L2_MOUSE;sp|Q8R0Y6|AL1L1_MOUSE	Aldh1l2	sp|Q8K009|AL1L2_MOUSE Mitochondrial 10-formyltetrahydrofolate dehydrogenase OS=Mus musculus OX=10090 GN=Aldh1l2 PE=1 SV=2	2	23	23	23	32.4	101.59	3161400000	1112400000	2.84196	0.043373
sp|Q9CQM9|GLRX3_MOUSE	Glrx3	sp|Q9CQM9|GLRX3_MOUSE Glutaredoxin-3 OS=Mus musculus OX=10090 GN=Glrx3 PE=1 SV=1	1	2	2	2	11	37.778	138330000	48902000	2.82872	0.0443403
sp|P30051|TEAD1_MOUSE;sp|P70210|TEAD3_MOUSE;sp|P48301|TEAD2_MOUSE;sp|Q62296|TEAD4_MOUSE	Tead1	sp|P30051|TEAD1_MOUSE Transcriptional enhancer factor TEF-1 OS=Mus musculus OX=10090 GN=Tead1 PE=1 SV=2;sp|P70210|TEAD3_MOUSE Transcriptional enhancer factor TEF-5 OS=Mus musculus OX=10090 GN=Tead3 PE=2 SV=2;sp|P48301|TEAD2_MOUSE Transcriptional enhancer f	4	4	4	4	9.9	47.947	329320000	116890000	2.81735	0.0451888
sp|Q5DTN8|JKIP3_MOUSE	Jakmip3	sp|Q5DTN8|JKIP3_MOUSE Janus kinase and microtubule-interacting protein 3 OS=Mus musculus OX=10090 GN=Jakmip3 PE=1 SV=2	1	1	1	1	1.3	98.714	207300000	73590000	2.81696	0.0452183
sp|Q9EPK6|SIL1_MOUSE	Sil1	sp|Q9EPK6|SIL1_MOUSE Nucleotide exchange factor SIL1 OS=Mus musculus OX=10090 GN=Sil1 PE=1 SV=2	1	4	4	4	9.5	52.429	604270000	216460000	2.7916	0.0471745
sp|Q61550|RAD21_MOUSE	Rad21	sp|Q61550|RAD21_MOUSE Double-strand-break repair protein rad21 homolog OS=Mus musculus OX=10090 GN=Rad21 PE=1 SV=3	1	8	8	8	15.7	72.082	870730000	312920000	2.7826	0.0478906
sp|Q8VDD9|PHIP_MOUSE;sp|Q921C3|BRWD1_MOUSE	Phip	sp|Q8VDD9|PHIP_MOUSE PH-interacting protein OS=Mus musculus OX=10090 GN=Phip PE=1 SV=2	2	20	20	20	16.4	206.72	1254200000	452160000	2.7738	0.0486013
sp|Q9EQG7|ENPP5_MOUSE	Enpp5	sp|Q9EQG7|ENPP5_MOUSE Ectonucleotide pyrophosphatase/phosphodiesterase family member 5 OS=Mus musculus OX=10090 GN=Enpp5 PE=1 SV=3	1	4	4	4	14.9	54.386	204390000	73912000	2.76532	0.0492969
sp|Q6QD59|SEC20_MOUSE	Bnip1	sp|Q6QD59|SEC20_MOUSE Vesicle transport protein SEC20 OS=Mus musculus OX=10090 GN=Bnip1 PE=1 SV=1	1	4	4	4	21.5	26.175	323740000	117280000	2.7604	0.0497047
sp|Q05909|PTPRG_MOUSE	Ptprg	sp|Q05909|PTPRG_MOUSE Receptor-type tyrosine-protein phosphatase gamma OS=Mus musculus OX=10090 GN=Ptprg PE=1 SV=1	1	15	15	15	15.2	161.24	487870000	1198000000	0.407237	0.0474091
sp|Q8VE96|S35F6_MOUSE	Slc35f6	sp|Q8VE96|S35F6_MOUSE Solute carrier family 35 member F6 OS=Mus musculus OX=10090 GN=Slc35f6 PE=1 SV=1	1	3	3	3	12.4	40.978	153830000	378250000	0.406689	0.047086
sp|Q9CQV4|RETR3_MOUSE	Retreg3	sp|Q9CQV4|RETR3_MOUSE Reticulophagy regulator 3 OS=Mus musculus OX=10090 GN=Retreg3 PE=1 SV=1	1	3	3	3	7.7	51.637	115580000	285460000	0.40489	0.0460365
sp|Q91W98|S15A4_MOUSE	Slc15a4	sp|Q91W98|S15A4_MOUSE Solute carrier family 15 member 4 OS=Mus musculus OX=10090 GN=Slc15a4 PE=1 SV=1	1	5	5	5	10.8	62.255	357080000	882850000	0.404463	0.0457892
sp|Q80YF6|UPK3B_MOUSE	Upk3b	sp|Q80YF6|UPK3B_MOUSE Uroplakin-3b OS=Mus musculus OX=10090 GN=Upk3b PE=1 SV=1	1	7	7	7	30.5	30.227	359160000	894410000	0.401561	0.0441335
sp|Q3TXS7|PSMD1_MOUSE	Psmd1	sp|Q3TXS7|PSMD1_MOUSE 26S proteasome non-ATPase regulatory subunit 1 OS=Mus musculus OX=10090 GN=Psmd1 PE=1 SV=1	1	12	12	12	19.1	105.73	417390000	1049600000	0.397666	0.041973
sp|O54833|CSK22_MOUSE	Csnk2a2	sp|O54833|CSK22_MOUSE Casein kinase II subunit alpha OS=Mus musculus OX=10090 GN=Csnk2a2 PE=1 SV=1	1	2	2	2	10.6	41.215	53261000	135080000	0.394292	0.0401586
sp|Q9Z0F8|ADA17_MOUSE	Adam17	sp|Q9Z0F8|ADA17_MOUSE Disintegrin and metalloproteinase domain-containing protein 17 OS=Mus musculus OX=10090 GN=Adam17 PE=1 SV=3	1	4	4	4	9.2	93.055	62530000	158970000	0.393345	0.0396584
sp|Q9QZE7|TSNAX_MOUSE	Tsnax	sp|Q9QZE7|TSNAX_MOUSE Translin-associated protein X OS=Mus musculus OX=10090 GN=Tsnax PE=1 SV=1	1	2	2	2	13.1	32.926	55101000	141410000	0.389654	0.0377492
sp|Q9QYB5|ADDG_MOUSE	Add3	sp|Q9QYB5|ADDG_MOUSE Gamma-adducin OS=Mus musculus OX=10090 GN=Add3 PE=1 SV=2	1	10	10	10	20.1	78.776	254890000	658340000	0.387171	0.0364993
sp|Q91VI7|RINI_MOUSE	Rnh1	sp|Q91VI7|RINI_MOUSE Ribonuclease inhibitor OS=Mus musculus OX=10090 GN=Rnh1 PE=1 SV=1	1	13	13	13	45.6	49.816	717880000	1861800000	0.385584	0.0357152
sp|Q9D1M4|MCA3_MOUSE	Eef1e1	sp|Q9D1M4|MCA3_MOUSE Eukaryotic translation elongation factor 1 epsilon-1 OS=Mus musculus OX=10090 GN=Eef1e1 PE=1 SV=1	1	2	2	2	19.5	19.859	54238000	141580000	0.383091	0.034506
sp|Q9CPN8|IF2B3_MOUSE	Igf2bp3	sp|Q9CPN8|IF2B3_MOUSE Insulin-like growth factor 2 mRNA-binding protein 3 OS=Mus musculus OX=10090 GN=Igf2bp3 PE=1 SV=1	1	6	5	4	12.6	63.574	166930000	438480000	0.380702	0.033373
sp|P62852|RS25_MOUSE	Rps25	sp|P62852|RS25_MOUSE 40S ribosomal protein S25 OS=Mus musculus OX=10090 GN=Rps25 PE=1 SV=1	1	9	9	9	48.8	13.742	3640500000	9571600000	0.380344	0.0332056
sp|P60229|EIF3E_MOUSE	Eif3e	sp|P60229|EIF3E_MOUSE Eukaryotic translation initiation factor 3 subunit E OS=Mus musculus OX=10090 GN=Eif3e PE=1 SV=1	1	8	8	8	18	52.22	267340000	703020000	0.380274	0.0331728
sp|Q9DCD2|SYF1_MOUSE	Xab2	sp|Q9DCD2|SYF1_MOUSE Pre-mRNA-splicing factor SYF1 OS=Mus musculus OX=10090 GN=Xab2 PE=1 SV=1	1	3	3	3	3.9	99.986	49759000	131790000	0.377563	0.0319229
sp|O08788|DCTN1_MOUSE	Dctn1	sp|O08788|DCTN1_MOUSE Dynactin subunit 1 OS=Mus musculus OX=10090 GN=Dctn1 PE=1 SV=3	1	11	11	11	12.9	141.67	386730000	1025600000	0.377077	0.0317022
sp|P40336|VP26A_MOUSE	Vps26a	sp|P40336|VP26A_MOUSE Vacuolar protein sorting-associated protein 26A OS=Mus musculus OX=10090 GN=Vps26a PE=1 SV=1	1	3	3	3	12.8	38.113	99070000	264090000	0.375137	0.0308317
sp|P62754|RS6_MOUSE	Rps6	sp|P62754|RS6_MOUSE 40S ribosomal protein S6 OS=Mus musculus OX=10090 GN=Rps6 PE=1 SV=1	1	11	11	11	32.5	28.68	5731300000	15317000000	0.374179	0.0304076
sp|Q61559|FCGRN_MOUSE	Fcgrt	sp|Q61559|FCGRN_MOUSE IgG receptor FcRn large subunit p51 OS=Mus musculus OX=10090 GN=Fcgrt PE=1 SV=1	1	2	2	2	9.9	40.092	87426000	234110000	0.37344	0.0300831
sp|Q99JI4|PSMD6_MOUSE	Psmd6	sp|Q99JI4|PSMD6_MOUSE 26S proteasome non-ATPase regulatory subunit 6 OS=Mus musculus OX=10090 GN=Psmd6 PE=1 SV=1	1	11	11	11	33.7	45.536	771440000	2067200000	0.373181	0.0299701
sp|Q8R010|AIMP2_MOUSE	Aimp2	sp|Q8R010|AIMP2_MOUSE Aminoacyl tRNA synthase complex-interacting multifunctional protein 2 OS=Mus musculus OX=10090 GN=Aimp2 PE=1 SV=2	1	5	5	5	32.2	35.377	302300000	814800000	0.371011	0.0290337
sp|Q8CIE6|COPA_MOUSE	Copa	sp|Q8CIE6|COPA_MOUSE Coatomer subunit alpha OS=Mus musculus OX=10090 GN=Copa PE=1 SV=2	1	34	34	34	38.3	138.43	1414400000	3814000000	0.370844	0.0289625
sp|Q61699|HS105_MOUSE	Hsph1	sp|Q61699|HS105_MOUSE Heat shock protein 105 kDa OS=Mus musculus OX=10090 GN=Hsph1 PE=1 SV=2	1	19	16	16	30.1	96.406	526500000	1420600000	0.370618	0.0288661
sp|Q9JMG1|EDF1_MOUSE	Edf1	sp|Q9JMG1|EDF1_MOUSE Endothelial differentiation-related factor 1 OS=Mus musculus OX=10090 GN=Edf1 PE=1 SV=1	1	2	2	2	18.2	16.369	137420000	373360000	0.368063	0.0277934
sp|Q8VDH1|FBX21_MOUSE	Fbxo21	sp|Q8VDH1|FBX21_MOUSE F-box only protein 21 OS=Mus musculus OX=10090 GN=Fbxo21 PE=1 SV=1	1	1	1	1	1.8	72.172	1814000000	4935400000	0.367549	0.0275808
sp|Q9CYF5|RCC1L_MOUSE	Rcc1l	sp|Q9CYF5|RCC1L_MOUSE RCC1-like G exchanging factor-like protein OS=Mus musculus OX=10090 GN=Rcc1l PE=1 SV=1	1	1	1	1	3.5	49.994	35095000	95632000	0.36698	0.0273468
sp|Q99JR5|TINAL_MOUSE	Tinagl1	sp|Q99JR5|TINAL_MOUSE Tubulointerstitial nephritis antigen-like OS=Mus musculus OX=10090 GN=Tinagl1 PE=1 SV=1	1	5	5	5	11.8	52.664	37386000	103190000	0.362303	0.025475
sp|P97333|NRP1_MOUSE	Nrp1	sp|P97333|NRP1_MOUSE Neuropilin-1 OS=Mus musculus OX=10090 GN=Nrp1 PE=1 SV=2	1	18	18	18	35.4	103	1059300000	2924900000	0.362166	0.0254218
sp|Q3UHN9|NDST1_MOUSE;sp|P52850|NDST2_MOUSE	Ndst1	sp|Q3UHN9|NDST1_MOUSE Bifunctional heparan sulfate N-deacetylase/N-sulfotransferase 1 OS=Mus musculus OX=10090 GN=Ndst1 PE=1 SV=2	2	4	4	4	5.2	100.72	42380000	117480000	0.360742	0.0248706
sp|Q9DBZ5|EIF3K_MOUSE	Eif3k	sp|Q9DBZ5|EIF3K_MOUSE Eukaryotic translation initiation factor 3 subunit K OS=Mus musculus OX=10090 GN=Eif3k PE=1 SV=1	1	5	5	5	27.5	25.086	140340000	392260000	0.357773	0.0237477
sp|Q9Z2Q5|RM40_MOUSE	Mrpl40	sp|Q9Z2Q5|RM40_MOUSE 39S ribosomal protein L40, mitochondrial OS=Mus musculus OX=10090 GN=Mrpl40 PE=1 SV=2	1	5	5	5	30.6	24.301	364860000	1022800000	0.356727	0.0233606
sp|P01902|HA1D_MOUSE	H2-K1	sp|P01902|HA1D_MOUSE H-2 class I histocompatibility antigen, K-D alpha chain OS=Mus musculus OX=10090 GN=H2-K1 PE=1 SV=1	1	3	2	2	9.2	41.489	315060000	887880000	0.354845	0.0226753
sp|Q8BJ48|NAGPA_MOUSE	Nagpa	sp|Q8BJ48|NAGPA_MOUSE N-acetylglucosamine-1-phosphodiester alpha-N-acetylglucosaminidase OS=Mus musculus OX=10090 GN=Nagpa PE=1 SV=2	1	2	2	2	5.4	56.043	53198000	150710000	0.352983	0.0220108
sp|Q9JHZ2|ANKH_MOUSE	Ankh	sp|Q9JHZ2|ANKH_MOUSE Progressive ankylosis protein OS=Mus musculus OX=10090 GN=Ankh PE=2 SV=1	1	2	2	2	4.9	54.297	44483000	126110000	0.352732	0.0219223
sp|O09117|SYPL1_MOUSE	Sypl1	sp|O09117|SYPL1_MOUSE Synaptophysin-like protein 1 OS=Mus musculus OX=10090 GN=Sypl1 PE=1 SV=2	1	3	3	3	13.8	28.899	367030000	1043500000	0.35173	0.0215714
sp|Q80Y17|L2GL1_MOUSE	Llgl1	sp|Q80Y17|L2GL1_MOUSE Lethal(2) giant larvae protein homolog 1 OS=Mus musculus OX=10090 GN=Llgl1 PE=1 SV=1	1	9	9	9	15.2	112.62	225180000	647620000	0.347704	0.020201
sp|Q99KJ8|DCTN2_MOUSE	Dctn2	sp|Q99KJ8|DCTN2_MOUSE Dynactin subunit 2 OS=Mus musculus OX=10090 GN=Dctn2 PE=1 SV=3	1	10	10	10	34.6	44.116	279910000	812780000	0.344386	0.0191182
sp|Q91W50|CSDE1_MOUSE	Csde1	sp|Q91W50|CSDE1_MOUSE Cold shock domain-containing protein E1 OS=Mus musculus OX=10090 GN=Csde1 PE=1 SV=1	1	8	8	8	13.4	88.79	207870000	604220000	0.34403	0.0190046
sp|Q8CIV2|MBRL_MOUSE	Tmem259	sp|Q8CIV2|MBRL_MOUSE Membralin OS=Mus musculus OX=10090 GN=Tmem259 PE=1 SV=2	1	4	4	4	11.1	63.56	74322000	216160000	0.343829	0.0189404
sp|Q5XF89|AT133_MOUSE	Atp13a3	sp|Q5XF89|AT133_MOUSE Probable cation-transporting ATPase 13A3 OS=Mus musculus OX=10090 GN=Atp13a3 PE=1 SV=1	1	9	9	9	10	137.47	192500000	567110000	0.33944	0.0175807
sp|O55029|COPB2_MOUSE	Copb2	sp|O55029|COPB2_MOUSE Coatomer subunit beta OS=Mus musculus OX=10090 GN=Copb2 PE=1 SV=2	1	11	11	11	15.9	102.45	363420000	1071500000	0.339169	0.017499
sp|Q8C0E2|VP26B_MOUSE	Vps26b	sp|Q8C0E2|VP26B_MOUSE Vacuolar protein sorting-associated protein 26B OS=Mus musculus OX=10090 GN=Vps26b PE=1 SV=1	1	2	2	2	7.1	39.124	52412000	154540000	0.339148	0.0174927
sp|Q8K4L0|DDX54_MOUSE	Ddx54	sp|Q8K4L0|DDX54_MOUSE ATP-dependent RNA helicase DDX54 OS=Mus musculus OX=10090 GN=Ddx54 PE=1 SV=1	1	5	5	5	6.9	97.747	55194000	163340000	0.337909	0.0171227
sp|P09528|FRIH_MOUSE	Fth1	sp|P09528|FRIH_MOUSE Ferritin heavy chain OS=Mus musculus OX=10090 GN=Fth1 PE=1 SV=2	1	11	11	11	64.3	21.066	632510000	1879900000	0.336459	0.0166972
sp|Q9DCK3|TSN4_MOUSE	Tspan4	sp|Q9DCK3|TSN4_MOUSE Tetraspanin-4 OS=Mus musculus OX=10090 GN=Tspan4 PE=1 SV=1	1	2	2	2	20.2	26.053	194690000	581570000	0.334766	0.0162097
sp|O09172|GSH0_MOUSE	Gclm	sp|O09172|GSH0_MOUSE Glutamate--cysteine ligase regulatory subunit OS=Mus musculus OX=10090 GN=Gclm PE=1 SV=1	1	2	2	2	11.3	30.534	34910000	104350000	0.334547	0.0161474
sp|P42227|STAT3_MOUSE	Stat3	sp|P42227|STAT3_MOUSE Signal transducer and activator of transcription 3 OS=Mus musculus OX=10090 GN=Stat3 PE=1 SV=2	1	8	8	8	16.6	88.053	147800000	446540000	0.330989	0.0151587
sp|Q9D0M1|KPRA_MOUSE;sp|Q8R574|KPRB_MOUSE	Prpsap1	sp|Q9D0M1|KPRA_MOUSE Phosphoribosyl pyrophosphate synthase-associated protein 1 OS=Mus musculus OX=10090 GN=Prpsap1 PE=1 SV=1	2	3	3	3	13.8	39.431	80117000	244270000	0.327985	0.0143581
sp|Q9R269|PEPL_MOUSE	Ppl	sp|Q9R269|PEPL_MOUSE Periplakin OS=Mus musculus OX=10090 GN=Ppl PE=1 SV=1	1	65	65	65	44.4	204	2719700000	8309900000	0.327284	0.0141757
sp|P07742|RIR1_MOUSE	Rrm1	sp|P07742|RIR1_MOUSE Ribonucleoside-diphosphate reductase large subunit OS=Mus musculus OX=10090 GN=Rrm1 PE=1 SV=2	1	5	5	5	9.1	90.209	125650000	385080000	0.326296	0.0139213
sp|Q8BVI5|STX16_MOUSE	Stx16	sp|Q8BVI5|STX16_MOUSE Syntaxin-16 OS=Mus musculus OX=10090 GN=Stx16 PE=1 SV=3	1	3	3	3	12.6	37.08	93097000	285650000	0.325913	0.0138236
sp|Q6R891|NEB2_MOUSE	Ppp1r9b	sp|Q6R891|NEB2_MOUSE Neurabin-2 OS=Mus musculus OX=10090 GN=Ppp1r9b PE=1 SV=1	1	6	6	6	14.3	89.519	146030000	448700000	0.325451	0.0137066
sp|P15105|GLNA_MOUSE	Glul	sp|P15105|GLNA_MOUSE Glutamine synthetase OS=Mus musculus OX=10090 GN=Glul PE=1 SV=6	1	3	3	3	9.4	42.119	49968000	153560000	0.325397	0.0136929
sp|P54823|DDX6_MOUSE	Ddx6	sp|P54823|DDX6_MOUSE Probable ATP-dependent RNA helicase DDX6 OS=Mus musculus OX=10090 GN=Ddx6 PE=1 SV=1	1	7	7	7	21.1	54.191	270790000	841510000	0.321791	0.0128033
sp|E9Q3S4|M3K19_MOUSE	Map3k19	sp|E9Q3S4|M3K19_MOUSE Mitogen-activated protein kinase kinase kinase 19 OS=Mus musculus OX=10090 GN=Map3k19 PE=3 SV=1	1	1	1	1	0.5	146.41	527950000	1666700000	0.316764	0.0116337
sp|Q9EQJ9|MAGI3_MOUSE;sp|Q6RHR9|MAGI1_MOUSE	Magi3	sp|Q9EQJ9|MAGI3_MOUSE Membrane-associated guanylate kinase, WW and PDZ domain-containing protein 3 OS=Mus musculus OX=10090 GN=Magi3 PE=1 SV=2	2	6	6	6	5.6	161.67	92613000	296600000	0.312249	0.010651
sp|Q9JIF7|COPB_MOUSE	Copb1	sp|Q9JIF7|COPB_MOUSE Coatomer subunit beta OS=Mus musculus OX=10090 GN=Copb1 PE=1 SV=1	1	17	17	17	28.4	107.06	581400000	1870200000	0.310876	0.0103646
sp|Q5EG47|AAPK1_MOUSE;sp|Q8BRK8|AAPK2_MOUSE	Prkaa1	sp|Q5EG47|AAPK1_MOUSE 5-AMP-activated protein kinase catalytic subunit alpha-1 OS=Mus musculus OX=10090 GN=Prkaa1 PE=1 SV=2	2	5	5	5	16.6	63.928	115980000	382920000	0.302883	0.00880712
sp|Q62356|FSTL1_MOUSE	Fstl1	sp|Q62356|FSTL1_MOUSE Follistatin-related protein 1 OS=Mus musculus OX=10090 GN=Fstl1 PE=1 SV=2	1	6	6	6	24.8	34.554	155530000	527790000	0.294682	0.00739522
sp|Q99P58|RB27B_MOUSE	Rab27b	sp|Q99P58|RB27B_MOUSE Ras-related protein Rab-27B OS=Mus musculus OX=10090 GN=Rab27b PE=1 SV=3	1	4	4	3	15.6	24.56	71528000	244430000	0.292632	0.00707025
sp|Q9WUL7|ARL3_MOUSE	Arl3	sp|Q9WUL7|ARL3_MOUSE ADP-ribosylation factor-like protein 3 OS=Mus musculus OX=10090 GN=Arl3 PE=1 SV=1	1	3	3	3	22	20.486	59523000	203510000	0.292482	0.00704691
sp|Q63932|MP2K2_MOUSE	Map2k2	sp|Q63932|MP2K2_MOUSE Dual specificity mitogen-activated protein kinase kinase 2 OS=Mus musculus OX=10090 GN=Map2k2 PE=1 SV=2	1	3	3	2	10.5	44.402	45691000	156750000	0.29149	0.00689383
sp|O55023|IMPA1_MOUSE	Impa1	sp|O55023|IMPA1_MOUSE Inositol monophosphatase 1 OS=Mus musculus OX=10090 GN=Impa1 PE=1 SV=1	1	2	2	2	7.6	30.436	56773000	195010000	0.291129	0.00683877
sp|P35235|PTN11_MOUSE	Ptpn11	sp|P35235|PTN11_MOUSE Tyrosine-protein phosphatase non-receptor type 11 OS=Mus musculus OX=10090 GN=Ptpn11 PE=1 SV=3	1	3	3	3	8.1	68.034	61087000	212170000	0.287915	0.00636289
sp|Q8K2J0|PLCD3_MOUSE	Plcd3	sp|Q8K2J0|PLCD3_MOUSE 1-phosphatidylinositol 4,5-bisphosphate phosphodiesterase delta-3 OS=Mus musculus OX=10090 GN=Plcd3 PE=1 SV=2	1	11	11	11	19.5	88.606	218360000	764260000	0.285714	0.00605151
sp|Q8VDC0|SYLM_MOUSE	Lars2	sp|Q8VDC0|SYLM_MOUSE Probable leucine--tRNA ligase, mitochondrial OS=Mus musculus OX=10090 GN=Lars2 PE=1 SV=1	1	3	3	3	3.3	101.48	124060000	436800000	0.28402	0.00581971
sp|Q9R1Z8|VINEX_MOUSE	Sorbs3	sp|Q9R1Z8|VINEX_MOUSE Vinexin OS=Mus musculus OX=10090 GN=Sorbs3 PE=1 SV=1	1	6	6	6	13.4	82.348	176400000	621760000	0.283711	0.0057781
sp|Q9D711|PIR_MOUSE	Pir	sp|Q9D711|PIR_MOUSE Pirin OS=Mus musculus OX=10090 GN=Pir PE=1 SV=1	1	3	3	3	14.8	32.066	34724000	122750000	0.282884	0.00566802
sp|Q6IRU5|CLCB_MOUSE	Cltb	sp|Q6IRU5|CLCB_MOUSE Clathrin light chain B OS=Mus musculus OX=10090 GN=Cltb PE=1 SV=1	1	3	3	3	12.2	25.171	96124000	340890000	0.28198	0.00554941
sp|P52800|EFNB2_MOUSE	Efnb2	sp|P52800|EFNB2_MOUSE Ephrin-B2 OS=Mus musculus OX=10090 GN=Efnb2 PE=1 SV=1	1	7	7	7	28.3	37.202	187890000	671320000	0.279881	0.00528145
sp|O88447|KLC1_MOUSE	Klc1	sp|O88447|KLC1_MOUSE Kinesin light chain 1 OS=Mus musculus OX=10090 GN=Klc1 PE=1 SV=3	1	5	5	3	14	61.449	92990000	333320000	0.278981	0.00516951
sp|Q9CXJ1|SYEM_MOUSE	Ears2	sp|Q9CXJ1|SYEM_MOUSE Probable glutamate--tRNA ligase, mitochondrial OS=Mus musculus OX=10090 GN=Ears2 PE=1 SV=1	1	1	1	1	2.9	58.326	21724000	78909000	0.275304	0.0047308
sp|P32233|DRG1_MOUSE	Drg1	sp|P32233|DRG1_MOUSE Developmentally-regulated GTP-binding protein 1 OS=Mus musculus OX=10090 GN=Drg1 PE=1 SV=1	1	5	5	5	17.2	40.512	60468000	223410000	0.270659	0.0042175
sp|Q8BNV1|TRM2A_MOUSE	Trmt2a	sp|Q8BNV1|TRM2A_MOUSE tRNA (uracil-5-)-methyltransferase homolog A OS=Mus musculus OX=10090 GN=Trmt2a PE=1 SV=1	1	3	3	3	5.9	63.301	22804000	85652000	0.26624	0.00376954
sp|Q99ME2|WDR6_MOUSE	Wdr6	sp|Q99ME2|WDR6_MOUSE WD repeat-containing protein 6 OS=Mus musculus OX=10090 GN=Wdr6 PE=1 SV=1	1	3	3	3	5.6	121.9	49467000	187750000	0.263473	0.00350811
sp|Q91VS8|FARP2_MOUSE	Farp2	sp|Q91VS8|FARP2_MOUSE FERM, ARHGEF and pleckstrin domain-containing protein 2 OS=Mus musculus OX=10090 GN=Farp2 PE=1 SV=2	1	11	11	11	14.7	121.28	89620000	340660000	0.263078	0.00347194
sp|A2AJ15|MA1B1_MOUSE	Man1b1	sp|A2AJ15|MA1B1_MOUSE Endoplasmic reticulum mannosyl-oligosaccharide 1,2-alpha-mannosidase OS=Mus musculus OX=10090 GN=Man1b1 PE=1 SV=1	1	4	4	4	10.6	75.149	81524000	310160000	0.262845	0.00345079
sp|Q9JKW0|AR6P1_MOUSE	Arl6ip1	sp|Q9JKW0|AR6P1_MOUSE ADP-ribosylation factor-like protein 6-interacting protein 1 OS=Mus musculus OX=10090 GN=Arl6ip1 PE=1 SV=1	1	1	1	1	4.9	23.437	188860000	731230000	0.258277	0.003055
sp|Q8CI94|PYGB_MOUSE;sp|Q9WUB3|PYGM_MOUSE	Pygb	sp|Q8CI94|PYGB_MOUSE Glycogen phosphorylase, brain form OS=Mus musculus OX=10090 GN=Pygb PE=1 SV=3	2	11	11	11	18.1	96.729	123120000	476770000	0.258238	0.00305174
sp|Q3U2A8|SYVM_MOUSE	Vars2	sp|Q3U2A8|SYVM_MOUSE Valine--tRNA ligase, mitochondrial OS=Mus musculus OX=10090 GN=Vars2 PE=1 SV=2	1	2	2	2	2	118.46	68642000	267330000	0.256769	0.00293229
sp|Q8BFZ3|ACTBL_MOUSE	Actbl2	sp|Q8BFZ3|ACTBL_MOUSE Beta-actin-like protein 2 OS=Mus musculus OX=10090 GN=Actbl2 PE=1 SV=1	1	12	1	1	28.5	42.004	57851000	228240000	0.253466	0.00267684
sp|Q8R2Y2|MUC18_MOUSE	Mcam	sp|Q8R2Y2|MUC18_MOUSE Cell surface glycoprotein MUC18 OS=Mus musculus OX=10090 GN=Mcam PE=1 SV=1	1	2	2	2	4.8	71.545	71492000	285070000	0.250788	0.00248264
sp|Q9D8Y1|T126A_MOUSE	Tmem126a	sp|Q9D8Y1|T126A_MOUSE Transmembrane protein 126A OS=Mus musculus OX=10090 GN=Tmem126a PE=1 SV=1	1	6	6	6	33.7	21.539	174860000	702880000	0.248776	0.00234413
sp|Q921I6|SH3B4_MOUSE	Sh3bp4	sp|Q921I6|SH3B4_MOUSE SH3 domain-binding protein 4 OS=Mus musculus OX=10090 GN=Sh3bp4 PE=1 SV=1	1	2	2	2	4.1	107.58	52920000	214700000	0.246483	0.0021936
sp|P12023|A4_MOUSE	App	sp|P12023|A4_MOUSE Amyloid-beta A4 protein OS=Mus musculus OX=10090 GN=App PE=1 SV=3	1	19	19	18	27.8	86.721	669440000	2721400000	0.245991	0.00216227
sp|P53811|PIPNB_MOUSE	Pitpnb	sp|P53811|PIPNB_MOUSE Phosphatidylinositol transfer protein beta isoform OS=Mus musculus OX=10090 GN=Pitpnb PE=1 SV=2	1	5	5	5	18.8	31.487	48452000	206480000	0.234657	0.00153252
sp|P52479|UBP10_MOUSE	Usp10	sp|P52479|UBP10_MOUSE Ubiquitin carboxyl-terminal hydrolase 10 OS=Mus musculus OX=10090 GN=Usp10 PE=1 SV=3	1	3	3	3	7.6	87.021	88618000	382440000	0.231717	0.00139554
sp|Q9JL15|LEG8_MOUSE	Lgals8	sp|Q9JL15|LEG8_MOUSE Galectin-8 OS=Mus musculus OX=10090 GN=Lgals8 PE=1 SV=1	1	4	4	4	16.1	36.161	49018000	221370000	0.22143	0.000990342
sp|Q8K1S3|UNC5B_MOUSE;sp|O08747|UNC5C_MOUSE	Unc5b	sp|Q8K1S3|UNC5B_MOUSE Netrin receptor UNC5B OS=Mus musculus OX=10090 GN=Unc5b PE=1 SV=1	2	12	12	12	18.4	103.74	247090000	1124900000	0.219655	0.000931063
sp|Q9WTQ5|AKA12_MOUSE	Akap12	sp|Q9WTQ5|AKA12_MOUSE A-kinase anchor protein 12 OS=Mus musculus OX=10090 GN=Akap12 PE=1 SV=1	1	14	14	14	12.6	180.69	241830000	1105600000	0.218732	0.000901371
sp|P49962|SRP09_MOUSE	Srp9	sp|P49962|SRP09_MOUSE Signal recognition particle 9 kDa protein OS=Mus musculus OX=10090 GN=Srp9 PE=1 SV=2	1	3	3	3	33.7	10.194	45084000	206870000	0.217934	0.000876319
sp|Q99KN9|EPN4_MOUSE	Clint1	sp|Q99KN9|EPN4_MOUSE Clathrin interactor 1 OS=Mus musculus OX=10090 GN=Clint1 PE=1 SV=2	1	5	5	5	10.6	68.512	68293000	314030000	0.217473	0.000862097
sp|O88839|ADA15_MOUSE	Adam15	sp|O88839|ADA15_MOUSE Disintegrin and metalloproteinase domain-containing protein 15 OS=Mus musculus OX=10090 GN=Adam15 PE=1 SV=2	1	4	4	4	8.9	92.663	67931000	317760000	0.213781	0.000754745
sp|P47964|RL36_MOUSE	Rpl36	sp|P47964|RL36_MOUSE 60S ribosomal protein L36 OS=Mus musculus OX=10090 GN=Rpl36 PE=1 SV=2	1	2	2	2	21	12.215	1063300000	5054800000	0.210355	0.000664957
sp|Q7TSQ8|PDPR_MOUSE	Pdpr	sp|Q7TSQ8|PDPR_MOUSE Pyruvate dehydrogenase phosphatase regulatory subunit, mitochondrial OS=Mus musculus OX=10090 GN=Pdpr PE=1 SV=1	1	4	4	4	5.8	99.229	68930000	328880000	0.20959	0.000646147
sp|O35381|AN32A_MOUSE;sp|Q64G17|AN32C_MOUSE	Anp32a	sp|O35381|AN32A_MOUSE Acidic leucine-rich nuclear phosphoprotein 32 family member A OS=Mus musculus OX=10090 GN=Anp32a PE=1 SV=1	2	6	6	4	25.9	28.537	253100000	1245100000	0.203277	0.000506573
sp|Q61206|PA1B2_MOUSE	Pafah1b2	sp|Q61206|PA1B2_MOUSE Platelet-activating factor acetylhydrolase IB subunit beta OS=Mus musculus OX=10090 GN=Pafah1b2 PE=1 SV=2	1	4	4	4	37.6	25.581	54733000	269900000	0.20279	0.000496913
sp|Q6ZQ58|LARP1_MOUSE	Larp1	sp|Q6ZQ58|LARP1_MOUSE La-related protein 1 OS=Mus musculus OX=10090 GN=Larp1 PE=1 SV=3	1	6	6	6	8.2	121.12	60044000	301910000	0.19888	0.00042462
sp|O88668|CREG1_MOUSE	Creg1	sp|O88668|CREG1_MOUSE Protein CREG1 OS=Mus musculus OX=10090 GN=Creg1 PE=1 SV=1	1	3	3	3	18.6	24.452	137190000	716420000	0.191494	0.000311307
sp|P59328|WDHD1_MOUSE	Wdhd1	sp|P59328|WDHD1_MOUSE WD repeat and HMG-box DNA-binding protein 1 OS=Mus musculus OX=10090 GN=Wdhd1 PE=1 SV=2	1	5	5	5	6.3	124.25	51604000	277460000	0.185987	0.000244008
sp|Q9D1L0|CHCH2_MOUSE	Chchd2	sp|Q9D1L0|CHCH2_MOUSE Coiled-coil-helix-coiled-coil-helix domain-containing protein 2 OS=Mus musculus OX=10090 GN=Chchd2 PE=2 SV=1	1	4	4	4	35.3	15.661	1606900000	8663400000	0.185481	0.000238478
sp|Q00612|G6PD1_MOUSE;sp|P97324|G6PD2_MOUSE	G6pdx	sp|Q00612|G6PD1_MOUSE Glucose-6-phosphate 1-dehydrogenase X OS=Mus musculus OX=10090 GN=G6pdx PE=1 SV=3	2	6	6	6	14.2	59.262	42507000	230450000	0.184452	0.000227542
sp|Q00420|GABP1_MOUSE	Gabpb1	sp|Q00420|GABP1_MOUSE GA-binding protein subunit beta-1 OS=Mus musculus OX=10090 GN=Gabpb1 PE=1 SV=2	1	2	2	2	5.2	41.357	73108000	418040000	0.174883	0.000144176
sp|Q3V1L4|5NTC_MOUSE	Nt5c2	sp|Q3V1L4|5NTC_MOUSE Cytosolic purine 5-nucleotidase OS=Mus musculus OX=10090 GN=Nt5c2 PE=1 SV=2	1	7	7	7	22.3	64.808	109080000	625970000	0.174258	0.000139758
sp|Q99KH8|STK24_MOUSE;sp|Q99JT2|STK26_MOUSE;sp|Q9Z2W1|STK25_MOUSE	Stk24	sp|Q99KH8|STK24_MOUSE Serine/threonine-protein kinase 24 OS=Mus musculus OX=10090 GN=Stk24 PE=1 SV=1;sp|Q99JT2|STK26_MOUSE Serine/threonine-protein kinase 26 OS=Mus musculus OX=10090 GN=Stk26 PE=1 SV=1;sp|Q9Z2W1|STK25_MOUSE Serine/threonine-protein kinase	3	5	5	5	16	47.953	39478000	240790000	0.163952	8.15738e-05
sp|Q3UIJ9|MYZAP_MOUSE	Myzap	sp|Q3UIJ9|MYZAP_MOUSE Myocardial zonula adherens protein OS=Mus musculus OX=10090 GN=Myzap PE=1 SV=1	1	5	5	5	16.5	53.896	35851000	219050000	0.163666	8.03056e-05
sp|Q9CR60|GOT1B_MOUSE	Golt1b	sp|Q9CR60|GOT1B_MOUSE Vesicle transport protein GOT1B OS=Mus musculus OX=10090 GN=Golt1b PE=1 SV=1	1	4	4	4	26.8	15.421	138280000	911540000	0.151699	4.01161e-05
sp|Q02780|NFIA_MOUSE	Nfia	sp|Q02780|NFIA_MOUSE Nuclear factor 1 A-type OS=Mus musculus OX=10090 GN=Nfia PE=1 SV=1	1	4	2	2	12.8	58.552	22787000	152120000	0.149796	3.56555e-05
sp|P47856|GFPT1_MOUSE;sp|Q9Z2Z9|GFPT2_MOUSE	Gfpt1	sp|P47856|GFPT1_MOUSE Glutamine--fructose-6-phosphate aminotransferase [isomerizing] 1 OS=Mus musculus OX=10090 GN=Gfpt1 PE=1 SV=3	2	6	6	6	9.6	78.538	38779000	261940000	0.148045	3.19285e-05
sp|P32261|ANT3_MOUSE	Serpinc1	sp|P32261|ANT3_MOUSE Antithrombin-III OS=Mus musculus OX=10090 GN=Serpinc1 PE=1 SV=1	1	2	1	1	4.7	52.003	33200000	228520000	0.145283	2.67177e-05
sp|P61082|UBC12_MOUSE	Ube2m	sp|P61082|UBC12_MOUSE NEDD8-conjugating enzyme Ubc12 OS=Mus musculus OX=10090 GN=Ube2m PE=1 SV=1	1	2	2	2	10.4	20.9	24803000	174500000	0.142138	2.1679e-05
sp|Q9R049|AMFR_MOUSE	Amfr	sp|Q9R049|AMFR_MOUSE E3 ubiquitin-protein ligase AMFR OS=Mus musculus OX=10090 GN=Amfr PE=1 SV=2	1	6	6	6	14.3	73.104	50738000	357630000	0.141873	2.12946e-05
sp|Q6PDH0|PHLB1_MOUSE	Phldb1	sp|Q6PDH0|PHLB1_MOUSE Pleckstrin homology-like domain family B member 1 OS=Mus musculus OX=10090 GN=Phldb1 PE=1 SV=1	1	3	3	3	2.8	150.07	42127000	302250000	0.139378	1.79455e-05
sp|Q8C119|NDNF_MOUSE	Ndnf	sp|Q8C119|NDNF_MOUSE Protein NDNF OS=Mus musculus OX=10090 GN=Ndnf PE=1 SV=2	1	9	9	9	27.5	65.027	117240000	844910000	0.13876	1.71893e-05
sp|Q9Z280|PLD1_MOUSE	Pld1	sp|Q9Z280|PLD1_MOUSE Phospholipase D1 OS=Mus musculus OX=10090 GN=Pld1 PE=1 SV=1	1	3	3	3	4.1	123.97	16130000	123420000	0.130692	9.5356e-06
sp|O70194|EIF3D_MOUSE	Eif3d	sp|O70194|EIF3D_MOUSE Eukaryotic translation initiation factor 3 subunit D OS=Mus musculus OX=10090 GN=Eif3d PE=1 SV=2	1	8	8	8	18.1	63.988	75479000	642970000	0.117391	3.18795e-06
sp|O88456|CPNS1_MOUSE;sp|Q9D7J7|CPNS2_MOUSE	Capns1	sp|O88456|CPNS1_MOUSE Calpain small subunit 1 OS=Mus musculus OX=10090 GN=Capns1 PE=1 SV=1	2	6	6	6	36.4	28.463	40936000	477660000	0.0857011	9.54645e-08
sp|Q9CQS4|S2546_MOUSE	Slc25a46	sp|Q9CQS4|S2546_MOUSE Solute carrier family 25 member 46 OS=Mus musculus OX=10090 GN=Slc25a46 PE=1 SV=1	1	2	2	2	7.9	46.224	49563000	640260000	0.0774107	2.79199e-08
sp|Q9JLM8|DCLK1_MOUSE	Dclk1	sp|Q9JLM8|DCLK1_MOUSE Serine/threonine-protein kinase DCLK1 OS=Mus musculus OX=10090 GN=Dclk1 PE=1 SV=1	1	3	3	3	5.2	84.152	32352000	444900000	0.0727175	1.28129e-08
sp|Q9QZ06|TOLIP_MOUSE	Tollip	sp|Q9QZ06|TOLIP_MOUSE Toll-interacting protein OS=Mus musculus OX=10090 GN=Tollip PE=1 SV=1	1	3	3	3	12.4	30.345	93701000	1392600000	0.0672849	4.75399e-09
sp|A2A559|PGAP3_MOUSE	Pgap3	sp|A2A559|PGAP3_MOUSE Post-GPI attachment to proteins factor 3 OS=Mus musculus OX=10090 GN=Pgap3 PE=2 SV=1	1	1	1	1	3.4	36.527	34925000	ND	NA	NA
sp|A2A699|F1712_MOUSE	Fam171a2	sp|A2A699|F1712_MOUSE Protein FAM171A2 OS=Mus musculus OX=10090 GN=Fam171a2 PE=1 SV=1	1	3	3	3	4.7	87.486	205350000	ND	NA	NA
sp|A2A9R3|MAGB4_MOUSE	Mageb4	sp|A2A9R3|MAGB4_MOUSE Melanoma-associated antigen B4 OS=Mus musculus OX=10090 GN=Mageb4 PE=1 SV=1	1	1	1	1	2	60.922	126200000	ND	NA	NA
sp|A2APY7|NDUF5_MOUSE	Ndufaf5	sp|A2APY7|NDUF5_MOUSE Arginine-hydroxylase NDUFAF5, mitochondrial OS=Mus musculus OX=10090 GN=Ndufaf5 PE=1 SV=1	1	3	3	3	13.7	38.404	175840000	ND	NA	NA
sp|A7RDN6|RNLS_MOUSE	Rnls	sp|A7RDN6|RNLS_MOUSE Renalase OS=Mus musculus OX=10090 GN=Rnls PE=1 SV=2	1	1	1	1	7.6	37.597	94145000	ND	NA	NA
sp|B2RRE7|OTUD4_MOUSE	Otud4	sp|B2RRE7|OTUD4_MOUSE OTU domain-containing protein 4 OS=Mus musculus OX=10090 GN=Otud4 PE=1 SV=1	1	1	1	1	1.1	123.05	28061000	ND	NA	NA
sp|E9Q555|RN213_MOUSE	Rnf213	sp|E9Q555|RN213_MOUSE E3 ubiquitin-protein ligase RNF213 OS=Mus musculus OX=10090 GN=Rnf213 PE=1 SV=2	1	4	4	4	0.8	584.78	26293000	ND	NA	NA
sp|O08604|RAE1C_MOUSE;sp|Q9JI58|RAE1D_MOUSE;sp|Q9CZQ6|RAE1E_MOUSE;sp|O08603|RAE1B_MOUSE;sp|O08602|RAE1A_MOUSE	Raet1c	sp|O08604|RAE1C_MOUSE Retinoic acid early-inducible protein 1-gamma OS=Mus musculus OX=10090 GN=Raet1c PE=1 SV=1;sp|Q9JI58|RAE1D_MOUSE Retinoic acid early-inducible protein 1-delta OS=Mus musculus OX=10090 GN=Raet1d PE=1 SV=1;sp|Q9CZQ6|RAE1E_MOUSE Retinoic	5	2	2	2	9.9	28.507	149320000	ND	NA	NA
sp|O08688|CAN5_MOUSE	Capn5	sp|O08688|CAN5_MOUSE Calpain-5 OS=Mus musculus OX=10090 GN=Capn5 PE=1 SV=1	1	2	2	2	4.5	72.954	82694000	ND	NA	NA
sp|O09110|MP2K3_MOUSE	Map2k3	sp|O09110|MP2K3_MOUSE Dual specificity mitogen-activated protein kinase kinase 3 OS=Mus musculus OX=10090 GN=Map2k3 PE=1 SV=2	1	1	1	1	4.6	39.296	58292000	ND	NA	NA
sp|O09131|GSTO1_MOUSE;sp|Q8K2Q2|GSTO2_MOUSE	Gsto1	sp|O09131|GSTO1_MOUSE Glutathione S-transferase omega-1 OS=Mus musculus OX=10090 GN=Gsto1 PE=1 SV=2;sp|Q8K2Q2|GSTO2_MOUSE Glutathione S-transferase omega-2 OS=Mus musculus OX=10090 GN=Gsto2 PE=1 SV=1	2	2	2	2	7.9	27.497	44564000	ND	NA	NA
sp|O35130|NEP1_MOUSE	Emg1	sp|O35130|NEP1_MOUSE Ribosomal RNA small subunit methyltransferase NEP1 OS=Mus musculus OX=10090 GN=Emg1 PE=1 SV=1	1	4	4	4	22.1	26.974	72094000	ND	NA	NA
sp|O35144|TERF2_MOUSE	Terf2	sp|O35144|TERF2_MOUSE Telomeric repeat-binding factor 2 OS=Mus musculus OX=10090 GN=Terf2 PE=1 SV=3	1	2	2	2	5.7	60.263	117520000	ND	NA	NA
sp|O35387|HAX1_MOUSE	Hax1	sp|O35387|HAX1_MOUSE HCLS1-associated protein X-1 OS=Mus musculus OX=10090 GN=Hax1 PE=1 SV=1	1	1	1	1	4.3	31.654	35881000	ND	NA	NA
sp|O35943|FRDA_MOUSE	Fxn	sp|O35943|FRDA_MOUSE Frataxin, mitochondrial OS=Mus musculus OX=10090 GN=Fxn PE=1 SV=1	1	1	1	1	5.8	22.924	97851000	ND	NA	NA
sp|O54791|MAFF_MOUSE	Maff	sp|O54791|MAFF_MOUSE Transcription factor MafF OS=Mus musculus OX=10090 GN=Maff PE=2 SV=1	1	1	1	1	10.3	16.954	59918000	ND	NA	NA
sp|O70201|BIRC5_MOUSE	Birc5	sp|O70201|BIRC5_MOUSE Baculoviral IAP repeat-containing protein 5 OS=Mus musculus OX=10090 GN=Birc5 PE=1 SV=1	1	2	2	2	17.9	16.297	35540000	ND	NA	NA
sp|O70293|GRK6_MOUSE;sp|Q8VEB1|GRK5_MOUSE	Grk6	sp|O70293|GRK6_MOUSE G protein-coupled receptor kinase 6 OS=Mus musculus OX=10090 GN=Grk6 PE=1 SV=1;sp|Q8VEB1|GRK5_MOUSE G protein-coupled receptor kinase 5 OS=Mus musculus OX=10090 GN=Grk5 PE=1 SV=2	2	2	2	2	4.7	65.978	56273000	ND	NA	NA
sp|P00158|CYB_MOUSE	Mt-Cyb	sp|P00158|CYB_MOUSE Cytochrome b OS=Mus musculus OX=10090 GN=Mt-Cyb PE=1 SV=1	1	1	1	1	2.4	43.209	41550000	ND	NA	NA
sp|P11276|FINC_MOUSE	Fn1	sp|P11276|FINC_MOUSE Fibronectin OS=Mus musculus OX=10090 GN=Fn1 PE=1 SV=4	1	8	8	8	4.9	272.53	293950000	ND	NA	NA
sp|P16330|CN37_MOUSE	Cnp	sp|P16330|CN37_MOUSE 2,3-cyclic-nucleotide 3-phosphodiesterase OS=Mus musculus OX=10090 GN=Cnp PE=1 SV=3	1	3	3	3	7.9	47.123	84553000	ND	NA	NA
sp|P23708|NFYA_MOUSE	Nfya	sp|P23708|NFYA_MOUSE Nuclear transcription factor Y subunit alpha OS=Mus musculus OX=10090 GN=Nfya PE=1 SV=2	1	1	1	1	5.5	36.778	83596000	ND	NA	NA
sp|P25446|TNR6_MOUSE	Fas	sp|P25446|TNR6_MOUSE Tumor necrosis factor receptor superfamily member 6 OS=Mus musculus OX=10090 GN=Fas PE=1 SV=2	1	6	6	6	16.8	37.437	464330000	ND	NA	NA
sp|P28571|SC6A9_MOUSE	Slc6a9	sp|P28571|SC6A9_MOUSE Sodium- and chloride-dependent glycine transporter 1 OS=Mus musculus OX=10090 GN=Slc6a9 PE=1 SV=3	1	2	2	2	4.9	76.543	83778000	ND	NA	NA
sp|P31938|MP2K1_MOUSE	Map2k1	sp|P31938|MP2K1_MOUSE Dual specificity mitogen-activated protein kinase kinase 1 OS=Mus musculus OX=10090 GN=Map2k1 PE=1 SV=2	1	2	1	1	8.7	43.474	43765000	ND	NA	NA
sp|P35583|FOXA2_MOUSE	Foxa2	sp|P35583|FOXA2_MOUSE Hepatocyte nuclear factor 3-beta OS=Mus musculus OX=10090 GN=Foxa2 PE=1 SV=2	1	2	2	2	10.7	48.498	93105000	ND	NA	NA
sp|P48377|RFX1_MOUSE	Rfx1	sp|P48377|RFX1_MOUSE MHC class II regulatory factor RFX1 OS=Mus musculus OX=10090 GN=Rfx1 PE=1 SV=2	1	1	1	1	1.3	103.71	44507000	ND	NA	NA
sp|P49935|CATH_MOUSE	Ctsh	sp|P49935|CATH_MOUSE Pro-cathepsin H OS=Mus musculus OX=10090 GN=Ctsh PE=1 SV=2	1	2	2	2	8.1	37.17	101550000	ND	NA	NA
sp|P50429|ARSB_MOUSE	Arsb	sp|P50429|ARSB_MOUSE Arylsulfatase B OS=Mus musculus OX=10090 GN=Arsb PE=1 SV=3	1	3	3	3	6.9	59.646	45165000	ND	NA	NA
sp|P53568|CEBPG_MOUSE	Cebpg	sp|P53568|CEBPG_MOUSE CCAAT/enhancer-binding protein gamma OS=Mus musculus OX=10090 GN=Cebpg PE=1 SV=1	1	1	1	1	20.7	16.399	113720000	ND	NA	NA
sp|P53798|FDFT_MOUSE	Fdft1	sp|P53798|FDFT_MOUSE Squalene synthase OS=Mus musculus OX=10090 GN=Fdft1 PE=1 SV=2	1	2	2	2	6.5	48.154	124740000	ND	NA	NA
sp|P53995|APC1_MOUSE	Anapc1	sp|P53995|APC1_MOUSE Anaphase-promoting complex subunit 1 OS=Mus musculus OX=10090 GN=Anapc1 PE=1 SV=2	1	2	2	2	1.2	215.99	62516000	ND	NA	NA
sp|P55194|3BP1_MOUSE	Sh3bp1	sp|P55194|3BP1_MOUSE SH3 domain-binding protein 1 OS=Mus musculus OX=10090 GN=Sh3bp1 PE=1 SV=3	1	2	2	2	3.5	74.172	64050000	ND	NA	NA
sp|P59242|CING_MOUSE	Cgn	sp|P59242|CING_MOUSE Cingulin OS=Mus musculus OX=10090 GN=Cgn PE=1 SV=1	1	7	7	7	8.1	136.45	401660000	ND	NA	NA
sp|P59481|LMA2L_MOUSE	Lman2l	sp|P59481|LMA2L_MOUSE VIP36-like protein OS=Mus musculus OX=10090 GN=Lman2l PE=1 SV=1	1	2	2	2	11.8	39.881	105680000	ND	NA	NA
sp|P60003|ELOF1_MOUSE	Elof1	sp|P60003|ELOF1_MOUSE Transcription elongation factor 1 homolog OS=Mus musculus OX=10090 GN=Elof1 PE=1 SV=1	1	1	1	1	21.7	9.4618	149040000	ND	NA	NA
sp|P62313|LSM6_MOUSE	Lsm6	sp|P62313|LSM6_MOUSE U6 snRNA-associated Sm-like protein LSm6 OS=Mus musculus OX=10090 GN=Lsm6 PE=1 SV=1	1	2	2	2	25	9.1275	117530000	ND	NA	NA
sp|P70353|NFYC_MOUSE	Nfyc	sp|P70353|NFYC_MOUSE Nuclear transcription factor Y subunit gamma OS=Mus musculus OX=10090 GN=Nfyc PE=1 SV=2	1	2	2	2	6	37.253	114920000	ND	NA	NA
sp|P70388|RAD50_MOUSE	Rad50	sp|P70388|RAD50_MOUSE DNA repair protein RAD50 OS=Mus musculus OX=10090 GN=Rad50 PE=1 SV=1	1	5	5	5	4.5	153.49	198530000	ND	NA	NA
sp|P70399|TP53B_MOUSE	Tp53bp1	sp|P70399|TP53B_MOUSE TP53-binding protein 1 OS=Mus musculus OX=10090 GN=Tp53bp1 PE=1 SV=3	1	3	3	3	3.2	212.73	274430000	ND	NA	NA
sp|P97360|ETV6_MOUSE	Etv6	sp|P97360|ETV6_MOUSE Transcription factor ETV6 OS=Mus musculus OX=10090 GN=Etv6 PE=1 SV=1	1	1	1	1	3.7	56.405	64704000	ND	NA	NA
sp|P97478|COQ7_MOUSE	Coq7	sp|P97478|COQ7_MOUSE 5-demethoxyubiquinone hydroxylase, mitochondrial OS=Mus musculus OX=10090 GN=Coq7 PE=1 SV=3	1	2	2	2	14.7	24.041	77735000	ND	NA	NA
sp|Q00422|GABPA_MOUSE	Gabpa	sp|Q00422|GABPA_MOUSE GA-binding protein alpha chain OS=Mus musculus OX=10090 GN=Gabpa PE=1 SV=2	1	2	2	2	7.5	51.344	94361000	ND	NA	NA
sp|Q02395|MTF2_MOUSE	Mtf2	sp|Q02395|MTF2_MOUSE Metal-response element-binding transcription factor 2 OS=Mus musculus OX=10090 GN=Mtf2 PE=1 SV=2	1	1	1	1	4.2	66.924	56562000	ND	NA	NA
sp|Q32KG4|RTL9_MOUSE	Rtl9	sp|Q32KG4|RTL9_MOUSE Retrotransposon Gag-like protein 9 OS=Mus musculus OX=10090 GN=Rtl9 PE=2 SV=1	1	1	1	1	1.3	138.47	243440000	ND	NA	NA
sp|Q3TSG4|ALKB5_MOUSE	Alkbh5	sp|Q3TSG4|ALKB5_MOUSE RNA demethylase ALKBH5 OS=Mus musculus OX=10090 GN=Alkbh5 PE=1 SV=2	1	2	2	2	13.7	44.41	94914000	ND	NA	NA
sp|Q3U1G5|I20L2_MOUSE	Isg20l2	sp|Q3U1G5|I20L2_MOUSE Interferon-stimulated 20 kDa exonuclease-like 2 OS=Mus musculus OX=10090 GN=Isg20l2 PE=1 SV=2	1	3	3	3	10.6	41.019	39353000	ND	NA	NA
sp|Q3U821|WDR75_MOUSE	Wdr75	sp|Q3U821|WDR75_MOUSE WD repeat-containing protein 75 OS=Mus musculus OX=10090 GN=Wdr75 PE=1 SV=1	1	4	4	4	7.6	94.036	111510000	ND	NA	NA
sp|Q3UDF0|GTR6_MOUSE	Slc2a6	sp|Q3UDF0|GTR6_MOUSE Solute carrier family 2, facilitated glucose transporter member 6 OS=Mus musculus OX=10090 GN=Slc2a6 PE=1 SV=1	1	4	4	4	10.1	54.433	240300000	ND	NA	NA
sp|Q3UHH8|GXLT1_MOUSE	Gxylt1	sp|Q3UHH8|GXLT1_MOUSE Glucoside xylosyltransferase 1 OS=Mus musculus OX=10090 GN=Gxylt1 PE=1 SV=2	1	3	3	3	6.9	46.49	32890000	ND	NA	NA
sp|Q3UHX0|NOL8_MOUSE	Nol8	sp|Q3UHX0|NOL8_MOUSE Nucleolar protein 8 OS=Mus musculus OX=10090 GN=Nol8 PE=1 SV=2	1	2	2	2	2.5	128.63	111090000	ND	NA	NA
sp|Q3URQ0|TEX10_MOUSE	Tex10	sp|Q3URQ0|TEX10_MOUSE Testis-expressed protein 10 OS=Mus musculus OX=10090 GN=Tex10 PE=1 SV=1	1	2	2	2	3	105.21	40933000	ND	NA	NA
sp|Q3V0C5|UBP48_MOUSE	Usp48	sp|Q3V0C5|UBP48_MOUSE Ubiquitin carboxyl-terminal hydrolase 48 OS=Mus musculus OX=10090 GN=Usp48 PE=1 SV=2	1	2	2	2	2.3	120.63	766370000	ND	NA	NA
sp|Q3V209|TMUB2_MOUSE	Tmub2	sp|Q3V209|TMUB2_MOUSE Transmembrane and ubiquitin-like domain-containing protein 2 OS=Mus musculus OX=10090 GN=Tmub2 PE=1 SV=1	1	1	1	1	6.6	33.808	89751000	ND	NA	NA
sp|Q4FK66|PR38A_MOUSE	Prpf38a	sp|Q4FK66|PR38A_MOUSE Pre-mRNA-splicing factor 38A OS=Mus musculus OX=10090 GN=Prpf38a PE=1 SV=1	1	1	1	1	3.2	37.436	55516000	ND	NA	NA
sp|Q5DW34|EHMT1_MOUSE	Ehmt1	sp|Q5DW34|EHMT1_MOUSE Histone-lysine N-methyltransferase EHMT1 OS=Mus musculus OX=10090 GN=Ehmt1 PE=1 SV=2	1	4	4	4	6.2	142	174970000	ND	NA	NA
sp|Q5H8C4|VP13A_MOUSE	Vps13a	sp|Q5H8C4|VP13A_MOUSE Vacuolar protein sorting-associated protein 13A OS=Mus musculus OX=10090 GN=Vps13a PE=1 SV=1	1	3	3	3	1.6	359.4	33576000	ND	NA	NA
sp|Q5ND52|MRM3_MOUSE	Mrm3	sp|Q5ND52|MRM3_MOUSE rRNA methyltransferase 3, mitochondrial OS=Mus musculus OX=10090 GN=Mrm3 PE=2 SV=1	1	3	3	3	9.3	46.795	53351000	ND	NA	NA
sp|Q5SSL4|ABR_MOUSE;sp|Q6PAJ1|BCR_MOUSE	Abr	sp|Q5SSL4|ABR_MOUSE Active breakpoint cluster region-related protein OS=Mus musculus OX=10090 GN=Abr PE=1 SV=1;sp|Q6PAJ1|BCR_MOUSE Breakpoint cluster region protein OS=Mus musculus OX=10090 GN=Bcr PE=1 SV=3	2	1	1	1	1.2	97.666	78245000	ND	NA	NA
sp|Q5SU73|COIL_MOUSE	Coil	sp|Q5SU73|COIL_MOUSE Coilin OS=Mus musculus OX=10090 GN=Coil PE=1 SV=1	1	2	2	2	3.7	61.916	60175000	ND	NA	NA
sp|Q5SVQ0|KAT7_MOUSE	Kat7	sp|Q5SVQ0|KAT7_MOUSE Histone acetyltransferase KAT7 OS=Mus musculus OX=10090 GN=Kat7 PE=1 SV=1	1	4	4	4	8.8	70.641	49442000	ND	NA	NA
sp|Q5U4D9|THOC6_MOUSE	Thoc6	sp|Q5U4D9|THOC6_MOUSE THO complex subunit 6 homolog OS=Mus musculus OX=10090 GN=Thoc6 PE=1 SV=1	1	2	2	2	6.5	37.314	71447000	ND	NA	NA
sp|Q60520|SIN3A_MOUSE	Sin3a	sp|Q60520|SIN3A_MOUSE Paired amphipathic helix protein Sin3a OS=Mus musculus OX=10090 GN=Sin3a PE=1 SV=3	1	2	2	2	1.8	145.09	35067000	ND	NA	NA
sp|Q60902|EP15R_MOUSE	Eps15l1	sp|Q60902|EP15R_MOUSE Epidermal growth factor receptor substrate 15-like 1 OS=Mus musculus OX=10090 GN=Eps15l1 PE=1 SV=3	1	2	2	2	2.1	99.307	50051000	ND	NA	NA
sp|Q60996|2A5G_MOUSE	Ppp2r5c	sp|Q60996|2A5G_MOUSE Serine/threonine-protein phosphatase 2A 56 kDa regulatory subunit gamma isoform OS=Mus musculus OX=10090 GN=Ppp2r5c PE=1 SV=2	1	2	2	2	5.7	60.824	95272000	ND	NA	NA
sp|Q61188|EZH2_MOUSE	Ezh2	sp|Q61188|EZH2_MOUSE Histone-lysine N-methyltransferase EZH2 OS=Mus musculus OX=10090 GN=Ezh2 PE=1 SV=2	1	1	1	1	2.9	85.291	49294000	ND	NA	NA
sp|Q61771|KIF3B_MOUSE;sp|O35066|KIF3C_MOUSE;sp|O35231|KIFC3_MOUSE;sp|Q99PW8|KIF17_MOUSE	Kif3b	sp|Q61771|KIF3B_MOUSE Kinesin-like protein KIF3B OS=Mus musculus OX=10090 GN=Kif3b PE=1 SV=1;sp|O35066|KIF3C_MOUSE Kinesin-like protein KIF3C OS=Mus musculus OX=10090 GN=Kif3c PE=1 SV=3;sp|O35231|KIFC3_MOUSE Kinesin-like protein KIFC3 OS=Mus musculus OX=10	4	2	2	2	2.4	85.287	5529000000	ND	NA	NA
sp|Q62036|CP131_MOUSE	Cep131	sp|Q62036|CP131_MOUSE Centrosomal protein of 131 kDa OS=Mus musculus OX=10090 GN=Cep131 PE=1 SV=2	1	1	1	1	1.2	120.31	54419000	ND	NA	NA
sp|Q62348|TSN_MOUSE	Tsn	sp|Q62348|TSN_MOUSE Translin OS=Mus musculus OX=10090 GN=Tsn PE=1 SV=1	1	1	1	1	9.2	26.201	54650000	ND	NA	NA
sp|Q62394|ZN185_MOUSE	Znf185	sp|Q62394|ZN185_MOUSE Zinc finger protein 185 OS=Mus musculus OX=10090 GN=Znf185 PE=1 SV=1	1	1	1	1	4.5	38.322	61308000	ND	NA	NA
sp|Q62422|OSTF1_MOUSE	Ostf1	sp|Q62422|OSTF1_MOUSE Osteoclast-stimulating factor 1 OS=Mus musculus OX=10090 GN=Ostf1 PE=1 SV=2	1	1	1	1	5.6	23.782	31079000	ND	NA	NA
sp|Q6DID7|WLS_MOUSE	Wls	sp|Q6DID7|WLS_MOUSE Protein wntless homolog OS=Mus musculus OX=10090 GN=Wls PE=1 SV=1	1	2	2	2	5.5	62.188	236240000	ND	NA	NA
sp|Q6NXI6|RPRD2_MOUSE	Rprd2	sp|Q6NXI6|RPRD2_MOUSE Regulation of nuclear pre-mRNA domain-containing protein 2 OS=Mus musculus OX=10090 GN=Rprd2 PE=1 SV=1	1	3	3	3	2.6	156.58	95192000	ND	NA	NA
sp|Q6NZQ6|ZN740_MOUSE	Znf740	sp|Q6NZQ6|ZN740_MOUSE Zinc finger protein 740 OS=Mus musculus OX=10090 GN=Znf740 PE=1 SV=1	1	2	2	2	11.7	20.892	90946000	ND	NA	NA
sp|Q6P3Y5|Z280C_MOUSE;sp|Q68FE8|Z280D_MOUSE	Znf280c	sp|Q6P3Y5|Z280C_MOUSE Zinc finger protein 280C OS=Mus musculus OX=10090 GN=Znf280c PE=1 SV=1;sp|Q68FE8|Z280D_MOUSE Zinc finger protein 280D OS=Mus musculus OX=10090 GN=Znf280d PE=1 SV=1	2	2	2	2	2.8	83.145	57043000	ND	NA	NA
sp|Q6PAQ4|REXO4_MOUSE	Rexo4	sp|Q6PAQ4|REXO4_MOUSE RNA exonuclease 4 OS=Mus musculus OX=10090 GN=Rexo4 PE=2 SV=2	1	1	1	1	3.9	47.598	83391000	ND	NA	NA
sp|Q6PFD6|KI18B_MOUSE	Kif18b	sp|Q6PFD6|KI18B_MOUSE Kinesin-like protein KIF18B OS=Mus musculus OX=10090 GN=Kif18b PE=2 SV=2	1	1	1	1	2	91.935	40427000	ND	NA	NA
sp|Q6PR54|RIF1_MOUSE	Rif1	sp|Q6PR54|RIF1_MOUSE Telomere-associated protein RIF1 OS=Mus musculus OX=10090 GN=Rif1 PE=1 SV=2	1	14	14	14	8.4	266.23	791480000	ND	NA	NA
sp|Q6Y7W8|GGYF2_MOUSE	Gigyf2	sp|Q6Y7W8|GGYF2_MOUSE GRB10-interacting GYF protein 2 OS=Mus musculus OX=10090 GN=Gigyf2 PE=1 SV=2	1	1	1	1	1	149.19	26084000	ND	NA	NA
sp|Q70IV5|SYNEM_MOUSE	Synm	sp|Q70IV5|SYNEM_MOUSE Synemin OS=Mus musculus OX=10090 GN=Synm PE=1 SV=2	1	3	3	3	2.1	173.21	321570000	ND	NA	NA
sp|Q7TN37|TRPM4_MOUSE	Trpm4	sp|Q7TN37|TRPM4_MOUSE Transient receptor potential cation channel subfamily M member 4 OS=Mus musculus OX=10090 GN=Trpm4 PE=1 SV=1	1	2	2	2	2.4	135.76	77907000	ND	NA	NA
sp|Q7TQJ1|MALD1_MOUSE	Marveld1	sp|Q7TQJ1|MALD1_MOUSE MARVEL domain-containing protein 1 OS=Mus musculus OX=10090 GN=Marveld1 PE=2 SV=1	1	1	1	1	4	19.086	75421000	ND	NA	NA
sp|Q80TL7|MON2_MOUSE	Mon2	sp|Q80TL7|MON2_MOUSE Protein MON2 homolog OS=Mus musculus OX=10090 GN=Mon2 PE=1 SV=2	1	1	1	1	0.9	189.08	32389000	ND	NA	NA
sp|Q80W00|PP1RA_MOUSE	Ppp1r10	sp|Q80W00|PP1RA_MOUSE Serine/threonine-protein phosphatase 1 regulatory subunit 10 OS=Mus musculus OX=10090 GN=Ppp1r10 PE=1 SV=1	1	2	2	2	4.2	94.371	146960000	ND	NA	NA
sp|Q80WS3|FBLL1_MOUSE	Fbll1	sp|Q80WS3|FBLL1_MOUSE rRNA/tRNA 2-O-methyltransferase fibrillarin-like protein 1 OS=Mus musculus OX=10090 GN=Fbll1 PE=1 SV=1	1	3	1	1	11.5	33.338	790450000	ND	NA	NA
sp|Q8BG73|SH3L2_MOUSE	Sh3bgrl2	sp|Q8BG73|SH3L2_MOUSE SH3 domain-binding glutamic acid-rich-like protein 2 OS=Mus musculus OX=10090 GN=Sh3bgrl2 PE=1 SV=1	1	1	1	1	13.1	12.255	52156000	ND	NA	NA
sp|Q8BGP6|S2540_MOUSE	Slc25a40	sp|Q8BGP6|S2540_MOUSE Solute carrier family 25 member 40 OS=Mus musculus OX=10090 GN=Slc25a40 PE=1 SV=1	1	1	1	1	4.2	37.963	94354000	ND	NA	NA
sp|Q8BGR6|ARL15_MOUSE	Arl15	sp|Q8BGR6|ARL15_MOUSE ADP-ribosylation factor-like protein 15 OS=Mus musculus OX=10090 GN=Arl15 PE=1 SV=1	1	2	2	2	10.3	22.905	58759000	ND	NA	NA
sp|Q8BGV0|SYNM_MOUSE	Nars2	sp|Q8BGV0|SYNM_MOUSE Probable asparagine--tRNA ligase, mitochondrial OS=Mus musculus OX=10090 GN=Nars2 PE=1 SV=1	1	1	1	1	4	53.961	77834000	ND	NA	NA
sp|Q8BHC7|RHBL4_MOUSE	Rhbdd1	sp|Q8BHC7|RHBL4_MOUSE Rhomboid-related protein 4 OS=Mus musculus OX=10090 GN=Rhbdd1 PE=1 SV=1	1	2	2	2	8.3	35.776	155910000	ND	NA	NA
sp|Q8BI84|TGO1_MOUSE	Mia3	sp|Q8BI84|TGO1_MOUSE Transport and Golgi organization protein 1 homolog OS=Mus musculus OX=10090 GN=Mia3 PE=1 SV=2	1	2	2	2	1.2	213.67	56725000	ND	NA	NA
sp|Q8BJW5|NOL11_MOUSE	Nol11	sp|Q8BJW5|NOL11_MOUSE Nucleolar protein 11 OS=Mus musculus OX=10090 GN=Nol11 PE=2 SV=1	1	3	3	3	4.1	80.817	142980000	ND	NA	NA
sp|Q8BMZ5|SEN34_MOUSE	Tsen34	sp|Q8BMZ5|SEN34_MOUSE tRNA-splicing endonuclease subunit Sen34 OS=Mus musculus OX=10090 GN=Tsen34 PE=2 SV=2	1	1	1	1	4.1	34.196	31527000	ND	NA	NA
sp|Q9JJ43|RFOX1_MOUSE;sp|Q8BP71|RFOX2_MOUSE;sp|Q8BIF2|RFOX3_MOUSE	Rbfox1	sp|Q9JJ43|RFOX1_MOUSE RNA binding protein fox-1 homolog 1 OS=Mus musculus OX=10090 GN=Rbfox1 PE=1 SV=3;sp|Q8BP71|RFOX2_MOUSE RNA binding protein fox-1 homolog 2 OS=Mus musculus OX=10090 GN=Rbfox2 PE=1 SV=2;sp|Q8BIF2|RFOX3_MOUSE RNA binding protein fox-1 ho	3	3	3	3	8.8	42.678	123110000	ND	NA	NA
sp|Q8BUH8|SENP7_MOUSE	Senp7	sp|Q8BUH8|SENP7_MOUSE Sentrin-specific protease 7 OS=Mus musculus OX=10090 GN=Senp7 PE=1 SV=1	1	3	3	3	3.7	116.34	151940000	ND	NA	NA
sp|Q8BUV8|GP107_MOUSE	Gpr107	sp|Q8BUV8|GP107_MOUSE Protein GPR107 OS=Mus musculus OX=10090 GN=Gpr107 PE=1 SV=2	1	3	3	3	6	62.055	86358000	ND	NA	NA
sp|Q8BWW4|LARP4_MOUSE	Larp4	sp|Q8BWW4|LARP4_MOUSE La-related protein 4 OS=Mus musculus OX=10090 GN=Larp4 PE=1 SV=2	1	4	4	4	6.5	79.763	59783000	ND	NA	NA
sp|Q8BWW9|PKN2_MOUSE	Pkn2	sp|Q8BWW9|PKN2_MOUSE Serine/threonine-protein kinase N2 OS=Mus musculus OX=10090 GN=Pkn2 PE=1 SV=3	1	5	5	5	9.5	111.61	320830000	ND	NA	NA
sp|Q8BY02|NKRF_MOUSE	Nkrf	sp|Q8BY02|NKRF_MOUSE NF-kappa-B-repressing factor OS=Mus musculus OX=10090 GN=Nkrf PE=2 SV=3	1	1	1	1	3.2	77.738	61320000	ND	NA	NA
sp|Q8BYM8|SYCM_MOUSE	Cars2	sp|Q8BYM8|SYCM_MOUSE Probable cysteine--tRNA ligase, mitochondrial OS=Mus musculus OX=10090 GN=Cars2 PE=1 SV=2	1	2	2	2	4	61.271	185990000	ND	NA	NA
sp|Q8BZH4|POGZ_MOUSE	Pogz	sp|Q8BZH4|POGZ_MOUSE Pogo transposable element with ZNF domain OS=Mus musculus OX=10090 GN=Pogz PE=1 SV=2	1	5	5	5	4.7	154.91	268940000	ND	NA	NA
sp|Q8BZR9|NCBP3_MOUSE	Ncbp3	sp|Q8BZR9|NCBP3_MOUSE Nuclear cap-binding protein subunit 3 OS=Mus musculus OX=10090 GN=Ncbp3 PE=1 SV=1	1	3	3	3	6.3	70.042	63996000	ND	NA	NA
sp|Q8C120|SH3R3_MOUSE	Sh3rf3	sp|Q8C120|SH3R3_MOUSE E3 ubiquitin-protein ligase SH3RF3 OS=Mus musculus OX=10090 GN=Sh3rf3 PE=1 SV=2	1	1	1	1	1.1	93.129	366230000	ND	NA	NA
sp|Q8C5N3|CWC22_MOUSE	Cwc22	sp|Q8C5N3|CWC22_MOUSE Pre-mRNA-splicing factor CWC22 homolog OS=Mus musculus OX=10090 GN=Cwc22 PE=1 SV=1	1	2	2	2	1.9	104.77	44022000	ND	NA	NA
sp|Q8C7V8|CC134_MOUSE	Ccdc134	sp|Q8C7V8|CC134_MOUSE Coiled-coil domain-containing protein 134 OS=Mus musculus OX=10090 GN=Ccdc134 PE=1 SV=1	1	1	1	1	5.7	26.494	82552000	ND	NA	NA
sp|Q8CFE4|SCYL2_MOUSE	Scyl2	sp|Q8CFE4|SCYL2_MOUSE SCY1-like protein 2 OS=Mus musculus OX=10090 GN=Scyl2 PE=1 SV=1	1	1	1	1	1.9	103.32	67849000	ND	NA	NA
sp|Q8CFI5|SYPM_MOUSE	Pars2	sp|Q8CFI5|SYPM_MOUSE Probable proline--tRNA ligase, mitochondrial OS=Mus musculus OX=10090 GN=Pars2 PE=1 SV=2	1	1	1	1	4.4	53.517	129060000	ND	NA	NA
sp|Q8CHT0|AL4A1_MOUSE	Aldh4a1	sp|Q8CHT0|AL4A1_MOUSE Delta-1-pyrroline-5-carboxylate dehydrogenase, mitochondrial OS=Mus musculus OX=10090 GN=Aldh4a1 PE=1 SV=3	1	2	2	2	3.6	61.84	120640000	ND	NA	NA
sp|Q8CIG3|KDM1B_MOUSE	Kdm1b	sp|Q8CIG3|KDM1B_MOUSE Lysine-specific histone demethylase 1B OS=Mus musculus OX=10090 GN=Kdm1b PE=1 SV=1	1	1	1	1	1.5	92.632	26628000	ND	NA	NA
sp|Q8K301|DDX52_MOUSE	Ddx52	sp|Q8K301|DDX52_MOUSE Probable ATP-dependent RNA helicase DDX52 OS=Mus musculus OX=10090 GN=Ddx52 PE=2 SV=2	1	3	3	3	6.5	67.473	22426000	ND	NA	NA
sp|Q8K327|CHAP1_MOUSE	Champ1	sp|Q8K327|CHAP1_MOUSE Chromosome alignment-maintaining phosphoprotein 1 OS=Mus musculus OX=10090 GN=Champ1 PE=1 SV=1	1	6	6	6	9.7	87.56	402950000	ND	NA	NA
sp|Q8K3W0|BABA2_MOUSE	Babam2	sp|Q8K3W0|BABA2_MOUSE BRISC and BRCA1-A complex member 2 OS=Mus musculus OX=10090 GN=Babam2 PE=1 SV=2	1	1	1	1	3.7	43.544	36416000	ND	NA	NA
sp|Q8K3Z9|PO121_MOUSE	Pom121	sp|Q8K3Z9|PO121_MOUSE Nuclear envelope pore membrane protein POM 121 OS=Mus musculus OX=10090 GN=Pom121 PE=1 SV=2	1	8	8	8	11.8	121.02	321720000	ND	NA	NA
sp|Q8R2Q4|RRF2M_MOUSE	Gfm2	sp|Q8R2Q4|RRF2M_MOUSE Ribosome-releasing factor 2, mitochondrial OS=Mus musculus OX=10090 GN=Gfm2 PE=1 SV=2	1	1	1	1	1.8	86.108	45635000	ND	NA	NA
sp|Q8R3C6|RBM19_MOUSE	Rbm19	sp|Q8R3C6|RBM19_MOUSE Probable RNA-binding protein 19 OS=Mus musculus OX=10090 GN=Rbm19 PE=1 SV=1	1	3	3	3	4	106.08	139400000	ND	NA	NA
sp|Q8R3G1|PP1R8_MOUSE	Ppp1r8	sp|Q8R3G1|PP1R8_MOUSE Nuclear inhibitor of protein phosphatase 1 OS=Mus musculus OX=10090 GN=Ppp1r8 PE=1 SV=1	1	1	1	1	5.1	38.527	78705000	ND	NA	NA
sp|Q8R3N6|THOC1_MOUSE	Thoc1	sp|Q8R3N6|THOC1_MOUSE THO complex subunit 1 OS=Mus musculus OX=10090 GN=Thoc1 PE=1 SV=1	1	3	3	3	8.8	75.435	112860000	ND	NA	NA
sp|Q8R3Q6|CCD58_MOUSE	Ccdc58	sp|Q8R3Q6|CCD58_MOUSE Coiled-coil domain-containing protein 58 OS=Mus musculus OX=10090 GN=Ccdc58 PE=1 SV=1	1	3	3	3	27.8	16.665	124840000	ND	NA	NA
sp|Q8R4U7|LUZP1_MOUSE	Luzp1	sp|Q8R4U7|LUZP1_MOUSE Leucine zipper protein 1 OS=Mus musculus OX=10090 GN=Luzp1 PE=1 SV=2	1	1	1	1	1.2	119.31	31936000	ND	NA	NA
sp|Q8VCL2|SCO2_MOUSE	Sco2	sp|Q8VCL2|SCO2_MOUSE Protein SCO2 homolog, mitochondrial OS=Mus musculus OX=10090 GN=Sco2 PE=1 SV=1	1	2	2	2	7.5	28.944	83202000	ND	NA	NA
sp|Q8VCN5|CGL_MOUSE	Cth	sp|Q8VCN5|CGL_MOUSE Cystathionine gamma-lyase OS=Mus musculus OX=10090 GN=Cth PE=1 SV=1	1	1	1	1	1.8	43.567	47224000	ND	NA	NA
sp|Q8VE80|THOC3_MOUSE	Thoc3	sp|Q8VE80|THOC3_MOUSE THO complex subunit 3 OS=Mus musculus OX=10090 GN=Thoc3 PE=2 SV=1	1	1	1	1	2.8	38.737	55432000	ND	NA	NA
sp|Q8VHN8|TIRR_MOUSE	Nudt16l1	sp|Q8VHN8|TIRR_MOUSE Tudor-interacting repair regulator protein OS=Mus musculus OX=10090 GN=Nudt16l1 PE=1 SV=2	1	2	2	2	10	23.414	35092000	ND	NA	NA
sp|Q91VL8|TE2IP_MOUSE	Terf2ip	sp|Q91VL8|TE2IP_MOUSE Telomeric repeat-binding factor 2-interacting protein 1 OS=Mus musculus OX=10090 GN=Terf2ip PE=1 SV=1	1	2	2	2	9.7	43.353	126590000	ND	NA	NA
sp|Q91WK0|LRRF2_MOUSE	Lrrfip2	sp|Q91WK0|LRRF2_MOUSE Leucine-rich repeat flightless-interacting protein 2 OS=Mus musculus OX=10090 GN=Lrrfip2 PE=1 SV=1	1	2	2	1	6	47.147	106960000	ND	NA	NA
sp|Q91WL8|WWOX_MOUSE	Wwox	sp|Q91WL8|WWOX_MOUSE WW domain-containing oxidoreductase OS=Mus musculus OX=10090 GN=Wwox PE=1 SV=1	1	2	2	2	2.7	46.512	27633000	ND	NA	NA
sp|Q91WV0|NC2B_MOUSE	Dr1	sp|Q91WV0|NC2B_MOUSE Protein Dr1 OS=Mus musculus OX=10090 GN=Dr1 PE=1 SV=1	1	1	1	1	13.6	19.43	84689000	ND	NA	NA
sp|Q91Z49|UIF_MOUSE	Fyttd1	sp|Q91Z49|UIF_MOUSE UAP56-interacting factor OS=Mus musculus OX=10090 GN=Fyttd1 PE=1 SV=1	1	4	4	4	19.2	35.887	165950000	ND	NA	NA
sp|Q91Z92|B3GT6_MOUSE	B3galt6	sp|Q91Z92|B3GT6_MOUSE Beta-1,3-galactosyltransferase 6 OS=Mus musculus OX=10090 GN=B3galt6 PE=2 SV=1	1	2	2	2	8.6	37.021	43760000	ND	NA	NA
sp|Q91ZU6|DYST_MOUSE	Dst	sp|Q91ZU6|DYST_MOUSE Dystonin OS=Mus musculus OX=10090 GN=Dst PE=1 SV=2	1	3	2	2	0.5	834.21	633330000	ND	NA	NA
sp|Q921Y2|IMP3_MOUSE	Imp3	sp|Q921Y2|IMP3_MOUSE U3 small nucleolar ribonucleoprotein protein IMP3 OS=Mus musculus OX=10090 GN=Imp3 PE=2 SV=1	1	3	3	3	23.4	21.777	168490000	ND	NA	NA
sp|Q922H1|ANM3_MOUSE	Prmt3	sp|Q922H1|ANM3_MOUSE Protein arginine N-methyltransferase 3 OS=Mus musculus OX=10090 GN=Prmt3 PE=1 SV=2	1	1	1	1	2.6	59.902	55426000	ND	NA	NA
sp|Q922Y1|UBXN1_MOUSE	Ubxn1	sp|Q922Y1|UBXN1_MOUSE UBX domain-containing protein 1 OS=Mus musculus OX=10090 GN=Ubxn1 PE=1 SV=1	1	2	2	2	12.8	33.572	161290000	ND	NA	NA
sp|Q923J1|TRPM7_MOUSE	Trpm7	sp|Q923J1|TRPM7_MOUSE Transient receptor potential cation channel subfamily M member 7 OS=Mus musculus OX=10090 GN=Trpm7 PE=1 SV=1	1	2	2	2	1.8	212.4	50484000	ND	NA	NA
sp|Q924W5|SMC6_MOUSE	Smc6	sp|Q924W5|SMC6_MOUSE Structural maintenance of chromosomes protein 6 OS=Mus musculus OX=10090 GN=Smc6 PE=1 SV=1	1	3	3	3	4.6	127.2	195470000	ND	NA	NA
sp|Q99LD4|CSN1_MOUSE	Gps1	sp|Q99LD4|CSN1_MOUSE COP9 signalosome complex subunit 1 OS=Mus musculus OX=10090 GN=Gps1 PE=1 SV=1	1	2	2	2	7.6	53.442	159570000	ND	NA	NA
sp|Q99LJ1|FUCO_MOUSE	Fuca1	sp|Q99LJ1|FUCO_MOUSE Tissue alpha-L-fucosidase OS=Mus musculus OX=10090 GN=Fuca1 PE=1 SV=1	1	1	1	1	3.8	52.28	26179000	ND	NA	NA
sp|Q99LL5|PWP1_MOUSE	Pwp1	sp|Q99LL5|PWP1_MOUSE Periodic tryptophan protein 1 homolog OS=Mus musculus OX=10090 GN=Pwp1 PE=1 SV=1	1	2	2	2	6	55.586	174670000	ND	NA	NA
sp|Q99M01|SYFM_MOUSE	Fars2	sp|Q99M01|SYFM_MOUSE Phenylalanine--tRNA ligase, mitochondrial OS=Mus musculus OX=10090 GN=Fars2 PE=1 SV=1	1	2	2	2	7.8	52.336	42333000	ND	NA	NA
sp|Q99MJ9|DDX50_MOUSE	Ddx50	sp|Q99MJ9|DDX50_MOUSE ATP-dependent RNA helicase DDX50 OS=Mus musculus OX=10090 GN=Ddx50 PE=2 SV=1	1	3	3	3	4.4	82.175	111720000	ND	NA	NA
sp|Q99MR8|MCCA_MOUSE	Mccc1	sp|Q99MR8|MCCA_MOUSE Methylcrotonoyl-CoA carboxylase subunit alpha, mitochondrial OS=Mus musculus OX=10090 GN=Mccc1 PE=1 SV=2	1	3	3	3	8.4	79.343	273010000	ND	NA	NA
sp|Q9CPU2|NDUB2_MOUSE	Ndufb2	sp|Q9CPU2|NDUB2_MOUSE NADH dehydrogenase [ubiquinone] 1 beta subcomplex subunit 2, mitochondrial OS=Mus musculus OX=10090 GN=Ndufb2 PE=1 SV=1	1	1	1	1	8.6	11.967	172150000	ND	NA	NA
sp|Q9CPV5|PMF1_MOUSE	Pmf1	sp|Q9CPV5|PMF1_MOUSE Polyamine-modulated factor 1 OS=Mus musculus OX=10090 GN=Pmf1 PE=1 SV=1	1	1	1	1	5.9	23.121	39400000	ND	NA	NA
sp|Q9CQ89|CUTA_MOUSE	Cuta	sp|Q9CQ89|CUTA_MOUSE Protein CutA OS=Mus musculus OX=10090 GN=Cuta PE=1 SV=3	1	1	1	1	7.9	18.865	78993000	ND	NA	NA
sp|Q9CQW1|YKT6_MOUSE	Ykt6	sp|Q9CQW1|YKT6_MOUSE Synaptobrevin homolog YKT6 OS=Mus musculus OX=10090 GN=Ykt6 PE=1 SV=1	1	3	3	3	17.7	22.314	58644000	ND	NA	NA
sp|Q9CQX4|PAF15_MOUSE	Pclaf	sp|Q9CQX4|PAF15_MOUSE PCNA-associated factor OS=Mus musculus OX=10090 GN=Pclaf PE=1 SV=1	1	2	2	2	19.1	11.993	107670000	ND	NA	NA
sp|Q9CWS0|DDAH1_MOUSE	Ddah1	sp|Q9CWS0|DDAH1_MOUSE N(G),N(G)-dimethylarginine dimethylaminohydrolase 1 OS=Mus musculus OX=10090 GN=Ddah1 PE=1 SV=3	1	1	1	1	3.9	31.381	42556000	ND	NA	NA
sp|Q9CWU2|ZDH13_MOUSE	Zdhhc13	sp|Q9CWU2|ZDH13_MOUSE Palmitoyltransferase ZDHHC13 OS=Mus musculus OX=10090 GN=Zdhhc13 PE=1 SV=2	1	2	2	2	4.2	70.889	70805000	ND	NA	NA
sp|Q9CXC3|MGME1_MOUSE	Mgme1	sp|Q9CXC3|MGME1_MOUSE Mitochondrial genome maintenance exonuclease 1 OS=Mus musculus OX=10090 GN=Mgme1 PE=2 SV=1	1	3	3	3	13	38.39	192610000	ND	NA	NA
sp|Q9CYX7|RRP15_MOUSE	Rrp15	sp|Q9CYX7|RRP15_MOUSE RRP15-like protein OS=Mus musculus OX=10090 GN=Rrp15 PE=1 SV=2	1	2	2	2	6.8	31.058	166740000	ND	NA	NA
sp|Q9CZ69|CKLF6_MOUSE	Cmtm6	sp|Q9CZ69|CKLF6_MOUSE CKLF-like MARVEL transmembrane domain-containing protein 6 OS=Mus musculus OX=10090 GN=Cmtm6 PE=1 SV=1	1	1	1	1	6	19.824	42233000	ND	NA	NA
sp|Q9CZH7|MXRA7_MOUSE	Mxra7	sp|Q9CZH7|MXRA7_MOUSE Matrix-remodeling-associated protein 7 OS=Mus musculus OX=10090 GN=Mxra7 PE=1 SV=2	1	2	2	2	15.2	19.457	64161000	ND	NA	NA
sp|Q9D020|5NT3A_MOUSE	Nt5c3a	sp|Q9D020|5NT3A_MOUSE Cytosolic 5-nucleotidase 3A OS=Mus musculus OX=10090 GN=Nt5c3a PE=1 SV=4	1	2	2	2	7.3	37.252	111120000	ND	NA	NA
sp|Q9D0J4|ARL2_MOUSE	Arl2	sp|Q9D0J4|ARL2_MOUSE ADP-ribosylation factor-like protein 2 OS=Mus musculus OX=10090 GN=Arl2 PE=1 SV=1	1	2	2	2	12	20.864	41514000	ND	NA	NA
sp|Q9D0R4|DDX56_MOUSE	Ddx56	sp|Q9D0R4|DDX56_MOUSE Probable ATP-dependent RNA helicase DDX56 OS=Mus musculus OX=10090 GN=Ddx56 PE=2 SV=1	1	2	2	2	3.8	61.211	69471000	ND	NA	NA
sp|Q9D2X5|SCC4_MOUSE	Mau2	sp|Q9D2X5|SCC4_MOUSE MAU2 chromatid cohesion factor homolog OS=Mus musculus OX=10090 GN=Mau2 PE=1 SV=3	1	2	2	2	3.6	69.579	31888000	ND	NA	NA
sp|Q9D8U2|TM41A_MOUSE	Tmem41a	sp|Q9D8U2|TM41A_MOUSE Transmembrane protein 41A OS=Mus musculus OX=10090 GN=Tmem41a PE=2 SV=1	1	1	1	1	4.5	29.37	45881000	ND	NA	NA
sp|Q9DAM7|TM263_MOUSE	Tmem263	sp|Q9DAM7|TM263_MOUSE Transmembrane protein 263 OS=Mus musculus OX=10090 GN=Tmem263 PE=1 SV=1	1	1	1	1	22.6	11.549	74386000	ND	NA	NA
sp|Q9DB85|RRP8_MOUSE	Rrp8	sp|Q9DB85|RRP8_MOUSE Ribosomal RNA-processing protein 8 OS=Mus musculus OX=10090 GN=Rrp8 PE=1 SV=1	1	1	1	1	3.1	51.066	70273000	ND	NA	NA
sp|Q9DBD5|PELP1_MOUSE	Pelp1	sp|Q9DBD5|PELP1_MOUSE Proline-, glutamic acid- and leucine-rich protein 1 OS=Mus musculus OX=10090 GN=Pelp1 PE=1 SV=2	1	4	4	4	4.1	118.07	215410000	ND	NA	NA
sp|Q9DBX3|SUSD2_MOUSE	Susd2	sp|Q9DBX3|SUSD2_MOUSE Sushi domain-containing protein 2 OS=Mus musculus OX=10090 GN=Susd2 PE=1 SV=1	1	1	1	1	2.2	90.641	73299000	ND	NA	NA
sp|Q9DC33|HM20A_MOUSE	Hmg20a	sp|Q9DC33|HM20A_MOUSE High mobility group protein 20A OS=Mus musculus OX=10090 GN=Hmg20a PE=1 SV=1	1	2	2	2	9.2	39.917	61768000	ND	NA	NA
sp|Q9DC48|PRP17_MOUSE	Cdc40	sp|Q9DC48|PRP17_MOUSE Pre-mRNA-processing factor 17 OS=Mus musculus OX=10090 GN=Cdc40 PE=2 SV=1	1	5	5	5	12.1	65.46	313430000	ND	NA	NA
sp|Q9DCS1|T176A_MOUSE	Tmem176a	sp|Q9DCS1|T176A_MOUSE Transmembrane protein 176A OS=Mus musculus OX=10090 GN=Tmem176a PE=1 SV=2	1	1	1	1	4.1	26.596	66134000	ND	NA	NA
sp|Q9DCT6|BAP18_MOUSE	Bap18	sp|Q9DCT6|BAP18_MOUSE Chromatin complexes subunit BAP18 OS=Mus musculus OX=10090 GN=Bap18 PE=1 SV=1	1	1	1	1	8.2	17.996	133720000	ND	NA	NA
sp|Q9JJ89|CCD86_MOUSE	Ccdc86	sp|Q9JJ89|CCD86_MOUSE Coiled-coil domain-containing protein 86 OS=Mus musculus OX=10090 GN=Ccdc86 PE=1 SV=2	1	2	2	2	4	46.486	115010000	ND	NA	NA
sp|Q9JJG9|NOA1_MOUSE	Noa1	sp|Q9JJG9|NOA1_MOUSE Nitric oxide-associated protein 1 OS=Mus musculus OX=10090 GN=Noa1 PE=1 SV=1	1	4	4	4	7.2	77.378	154020000	ND	NA	NA
sp|Q9JK30|ORC3_MOUSE	Orc3	sp|Q9JK30|ORC3_MOUSE Origin recognition complex subunit 3 OS=Mus musculus OX=10090 GN=Orc3 PE=1 SV=1	1	4	4	4	6.7	82.341	154700000	ND	NA	NA
sp|Q9JM90|STAP1_MOUSE	Stap1	sp|Q9JM90|STAP1_MOUSE Signal-transducing adaptor protein 1 OS=Mus musculus OX=10090 GN=Stap1 PE=1 SV=1	1	1	1	1	5.4	34.627	100910000	ND	NA	NA
sp|Q9QWH1|PHC2_MOUSE	Phc2	sp|Q9QWH1|PHC2_MOUSE Polyhomeotic-like protein 2 OS=Mus musculus OX=10090 GN=Phc2 PE=1 SV=1	1	2	2	2	2.5	89.798	34197000	ND	NA	NA
sp|Q9R0Y5|KAD1_MOUSE	Ak1	sp|Q9R0Y5|KAD1_MOUSE Adenylate kinase isoenzyme 1 OS=Mus musculus OX=10090 GN=Ak1 PE=1 SV=1	1	2	2	2	12.9	21.539	177420000	ND	NA	NA
sp|Q9Z1N2|ORC1_MOUSE	Orc1	sp|Q9Z1N2|ORC1_MOUSE Origin recognition complex subunit 1 OS=Mus musculus OX=10090 GN=Orc1 PE=1 SV=2	1	4	4	4	5.7	95.102	135410000	ND	NA	NA
sp|Q9Z2E1|MBD2_MOUSE	Mbd2	sp|Q9Z2E1|MBD2_MOUSE Methyl-CpG-binding domain protein 2 OS=Mus musculus OX=10090 GN=Mbd2 PE=2 SV=2	1	2	2	2	6	43.5	53855000	ND	NA	NA
sp|Q9Z2E2|MBD1_MOUSE	Mbd1	sp|Q9Z2E2|MBD1_MOUSE Methyl-CpG-binding domain protein 1 OS=Mus musculus OX=10090 GN=Mbd1 PE=1 SV=2	1	2	2	2	4.4	70.022	134230000	ND	NA	NA
1: ND, not detected; 2: NA, not applicable
